# Supplementary material for: Psychiatric disorders converge on common pathways but diverge in cellular context, spatial distribution, and directionality of genetic effects
Source: medRxiv. 2025 Jul 16:2025.07.11.25331381. Preprint. [Version 2] doi: 10.1101/2025.07.11.25331381 (PMC12338884; doi:10.1101/2025.07.11.25331381)
Supplement: Supplement 1 [file media-1.xlsx]

## Sheet: Supplementary Tables Descriptio
Table S1. Gene set information
Column	Description
geneset	Gene set ID
fullname	Extended name of gene set
category	Category of gene set; e.g., cell type, brain, pathway
length	Gene set size
drop_jaccard_0.25	Droping gene set if applied the Jaccard cut-off of 0.25
drop_jaccard_0.50	Droping gene set if applied the Jaccard cut-off of 0.25
entrez_id	List of genes by their Entrez ID
Table S2. Number of significant gene set associations at Benjamini Hochberg FDR <5%
condition	Psychiatric condition (ASD, ADHD, SCZ, BD, MDD,PTSD)
dosage	Type of CNV
geneset category	Category of gene set
ancestry	Ancestry of samples analyzed
set	CNV set analyzed; All CNVs, no genome-wide significant CNVs
association_count	Number of significant association at BH-FDR <5%
Table S3. Meta-analysis gene set summary statistics
geneset	Gene set ID
dosage	Type of CNV
z	Association strength from meta-analysis (Z-score)
pvalue	p-value
set	CNV set analyzed; All CNVs, no genome-wide significant CNVs
qvalue	adjusted p-value
geneset_cat	Category of gene set
condition	Psychiatric condition (ASD, ADHD, SCZ, BD, MDD,PTSD)
ancestry	Ancestry of samples analyzed
geneset_label	Gene set label
Table S4. Molecular pathway clusters
cluster	Pathway cluster name
cluster_name1	1st alternative cluster name used in the manuscript
cluster_name2	2nd alternative cluster name used in the manuscript
geneset	Pathway member belong to the cluster
fullname	Full name of pathway member
Table S5. Meta-analysis gene set summary statistics of pathways clusters
geneset	Gene set ID
dosage	Type of CNV
z	Association strength from meta-analysis (Z-score)
pvalue	p-value
set	CNV set analyzed; All CNVs, no genome-wide significant CNVs
qvalue	adjusted p-value
geneset_cat	Category of gene set
condition	Psychiatric condition (ASD, ADHD, SCZ, BD, MDD,PTSD)
ancestry	Ancestry of samples analyzed
geneset_label	Gene set label
Table S6. Gene-level summary statistics and correlation level against S-A axis
GeneSymbol	Gene symbol
SA_Correlation_Coeff	Correlation with PC1 from Dear et al. (Kendall's Tau)
Correlation_P	Significant level of the correlation
condition	Psychiatric condition (ASD, ADHD, SCZ, BD, MDD,PTSD)
DEL_z	DEL association Z-score
DEL_p	DEL association p-value
DEL_BHFDR	corrected DEL p-value
DUP_z	DUP association Z-score
DUP_p	DUP association p-value
DUP_BHFDR	corrected DUP p-value
Table S7. Correlation between genes in any gene set and S-A axis
gene	Gene symbol
entrezid	Entrez ID
coeff	Correlation with PC1 from Dear et al. (Kendall's Tau)
p	Correlation p-value
Table S8. Association results of pathway-celltype-brain two-way and three-way stratified gene sets
geneset	stratified gene set
pathway	pathway in the gene set
celltype	cell type in the gene set
brain	Sensorimotor or Association cortex
dosage	Type of CNV
stratification	level of stratification
condition	Psychiatric condition (ASD, ADHD, SCZ, BD, MDD,PTSD)
set	CNV set analyzed; All CNVs, no genome-wide significant CNVs
z	Association strength from meta-analysis (Z-score)
pvalue	p-value
qvalue	adjusted p-value
p0_05_contributing_genes	Genes with p<0.05 assumed to drive the association
Table S9. Variance captured by main effect and interaction term in the stratified gene set summary statisitcs
condition	Psychiatric condition (ASD, ADHD, SCZ, BD, MDD,PTSD)
test	Model
r2	R-squared
r2.lower	95% confidence interval lower bound of R-squared
r2.upper	95% confidence interval upper bound of R-squared
term	R-squared for full model or just interaction term
Table S10. Significance of main effect and interaction term in the stratified gene set summary statisitcs
condition	Psychiatric condition (ASD, ADHD, SCZ, BD, MDD,PTSD)
model comparison	What models were compared to estimate specific R-squared
test	Stratification and main/interaction term
p	p-value
Table S11. Genetic correlation between diagnosis-dosage pairs
diagnosis1	First of psychiatric condition pair
diagnosis2	Second of psychiatric condition pair
tau	Association correlaton (Kendall's Tau)
p	p-value
q	bonferroni adjusted p-value
analysis	Analyses; two-way, two-way no genome-wide significant loci, three-way
Table S12. Genetic correlation between diagnoses
condition1_label	First of psychiatric condition pair
condition2_label	Second of psychiatric condition pair
deldup_combined_tau	Tau estimated on combine DEL-DUP summstat
Table S13. Factor loadings
Trait	Diagnosis-dosage (DEL, DUP)
Factor	Factor number
Loading	Factor loading
analysis	Analyses; two-way, two-way no genome-wide significant loci, three-way
Table S14. Factor scores
geneset	stratified gene set
F1	Score on factor 1
F2	Score on factor 2
F3	Score on factor 3
analysis	Analyses; two-way, two-way no genome-wide significant loci, three-way

## Sheet: S1_genesets
Table S1. Gene set information
Table contains detail of 2664 (2645+19) gene sets (2,453 molecular pathways, 180 glasser parcellation gene sets, 12 brain cell types, and 19 molecular pathway clusters)
gene set ID, category, gene set size, whether or not they were included in correlation analysis at different Jaccard's index cut-offs, and entrez IDs of the gene members
geneset	fullname	category	length	drop_jaccard_0.25	drop_jaccard_0.50	entrez_id
Ast_postnatal	Astrocytes - postnatal	Brain Cell Types	1174	FALSE	FALSE	28316,221938,23189,80243,2262,2913,6934,5592,6095,64067,5764,85440,9283,6263,10611,3983,79776,221061,57619,84239,2555,91768,23418,222256,6096,55790,128414,6507,10675,23194,147495,6249,50649,51741,6506,5270,57537,57186,1152,22979,477,655,4306,50863,27152,4915,2560,23576,2104,5064,5596,124540,65975,54898,80315,8853,169792,4045,9211,56171,79870,26993,1463,10267,7227,23362,783,10297,5139,5891,8601,12…
Ast_prenatal	Astrocytes - prenatal	Brain Cell Types	542	TRUE	FALSE	23034,26137,57419,3320,10580,25925,23022,22882,51454,5325,51196,8110,4774,3782,11174,7320,2115,3157,80820,3398,7422,23095,9334,54768,7763,4038,55970,7430,81669,6307,6009,645323,100652748,7088,135152,100507401,2731,1956,64785,928,4851,3400,222389,84443,285590,3488,83931,10317,10154,378938,6674,112752,5516,51602,2846,8125,5080,2224,5209,79858,221937,50,3638,51582,5991,84525,19,8682,6657,55837,92797…
ExNeu_postnatal	Excitatory neurons - postnatal	Brain Cell Types	1723	TRUE	FALSE	121256,774,266722,9758,146713,1946,56853,6262,6857,158038,56479,23108,81849,80059,8997,285220,64478,5126,283209,2917,2043,26038,6792,55800,151126,2915,1010,5522,152789,84440,1607,2911,10486,3708,9568,60680,29970,8507,202559,816,57515,7532,79658,6456,337876,3097,286205,9912,1006,547,3763,5801,55294,9348,2902,114088,221692,1008,6812,54477,22866,118427,285600,10368,5274,284001,3798,84448,9079,9615,9…
ExNeu_prenatal	Excitatory neurons - prenatal	Brain Cell Types	1562	FALSE	FALSE	154215,11075,23314,53335,3084,23040,400955,7114,758,2042,6092,137970,347733,3925,54874,440823,4208,2258,23635,4753,22941,9168,65268,9315,7846,26011,116328,79703,4131,23002,114818,6168,6191,147372,56896,6202,9856,83698,2596,79827,5757,1400,7280,10472,23316,55068,7345,1808,400765,91584,6138,9045,2045,119,1780,257019,2009,4135,55638,25758,7534,6124,5802,8128,9213,63027,222255,10512,10983,10962,6860,…
Gpc_prenatal	Glial progenitors - prenatal	Brain Cell Types	1681	FALSE	FALSE	23327,90134,1915,6161,4826,144100,6223,6229,6209,6164,6135,6181,10376,6134,6188,6233,6194,6228,6205,6208,6159,6664,6157,6143,25873,6128,6176,6165,6158,6132,55605,441161,23521,6167,6235,285045,6224,6160,11224,9139,6193,6156,286183,1948,7296,57161,6217,6207,6659,6147,7178,6206,7311,6155,23060,80727,50937,152006,54927,10765,1350,10657,3146,10643,6175,6146,6122,65065,7388,6201,7029,744,55626,4673,621…
InNeu_postnatal	Inhibitory neurons - postnatal	Brain Cell Types	853	FALSE	FALSE	2897,25834,137868,57451,2259,56884,2567,84253,1993,348980,11069,23281,375567,55714,222183,23504,2898,1012,27445,10846,51761,5924,92737,3747,1268,238,83857,388336,9353,51334,26470,2561,56243,1007,481,2131,23236,22876,121536,791114,7881,64753,442213,132204,10745,23367,6638,23368,1129,6595,114795,728577,773,7223,148,6529,57728,135138,727957,4810,10687,27122,23507,1039,9371,23007,114800,10123,345557,…
InNeu_prenatal	Inhibitory neurons - prenatal	Brain Cell Types	556	FALSE	FALSE	30010,9201,105,1612,84530,23426,26053,59269,2044,1641,2066,23024,9312,57624,26040,2048,10391,134829,55530,5587,89795,401145,6585,57453,10658,7982,26033,51059,2782,23139,253782,55512,5063,862,55680,2890,5578,8609,4628,11237,57489,221935,400986,10814,9832,902,23057,81831,659,23119,57583,1310,10142,1996,114882,23199,23047,3480,221154,54549,114884,80184,3797,80731,7068,157922,51747,6597,23432,388228,…
Mg_postnatal	Microglia - postnatal	Brain Cell Types	2058	FALSE	FALSE	27185,3709,285195,344558,11031,5791,3786,256435,55534,5654,121512,81552,55691,9951,2788,93986,81619,84726,23092,408,80790,2512,3631,9873,9891,8440,5795,51422,5452,9706,11165,5879,2035,84629,55690,4088,157697,57688,2885,58504,9462,51230,26986,79953,637,57713,5861,7903,10049,7325,9147,284996,6653,10184,255426,161742,8417,5295,23143,830,84966,10728,677,23101,157378,55711,59339,9792,55843,4217,6303,6…
Oligo_postnatal	Oligodendrocytes - postnatal	Brain Cell Types	1271	FALSE	FALSE	8537,55619,22998,1793,23120,219654,5142,214,23242,118611,344148,323,347,5136,4642,7456,84623,130132,23239,11141,9644,9444,4685,85461,100288428,23179,57477,131096,51090,28232,8522,4155,1806,386617,159195,10085,222537,23048,7368,160335,23287,79152,9586,1995,26052,9252,1124,5101,9771,4286,333,79739,64168,27345,23321,9053,3092,5027,23762,1298,23187,6446,8826,2775,259232,2549,2894,2060,5910,10396,2263…
Opc_postnatal	Oligodendrocyte precursor cells - postnatal	Brain Cell Types	444	FALSE	FALSE	65217,9037,375612,56934,55553,84441,7143,1297,63971,63827,338645,400619,1462,6444,8850,5803,54558,116448,6935,339479,22854,1608,50515,55959,6323,57633,1630,22905,5156,1301,92293,64759,10188,22986,143872,202374,2272,4325,9423,57514,5396,23245,11122,55022,79834,4978,54453,170691,130271,57512,10242,4857,114815,2260,129684,11057,5099,23414,114788,57642,347731,53358,79966,1804,23544,55612,222553,590,1…
Opc_prenatal	Oligodendrocyte precursor cells - prenatal	Brain Cell Types	181	TRUE	FALSE	64093,114805,55636,3751,143458,2895,30820,4214,81615,10082,5980,8573,2900,4916,51474,2891,3696,114134,9781,2899,152579,9580,10984,90362,83988,2534,253559,113263,7111,26115,4537,55209,10124,9618,4508,57593,57758,8842,7204,100874018,161357,84631,114794,8672,116983,23271,55536,176,56961,65110,1719,90007,85300,3752,55102,18,10144,10579,9767,4133,389073,23613,131566,29066,219931,84869,8570,79608,26511…
Vasc_postnatal	Vascular cells - postnatal	Brain Cell Types	1669	FALSE	FALSE	27115,10098,3910,27086,5793,374378,154661,56288,83643,8622,3326,2908,57488,8038,201134,7010,3643,9265,10209,4026,9749,7025,23293,10133,25897,27244,140609,5478,91404,1316,1176,483,57181,9637,4637,11034,5797,115548,253461,109,64097,2034,85407,6234,5787,283659,1397,10904,800,29766,54873,23770,11142,1889,6624,595,1284,85379,1345,122786,6533,11178,6809,140685,6386,3912,27303,4627,100874090,7402,2113,2…
Brain_1	Brain_1	Glasser Brain Parcellation	5217	FALSE	TRUE	729737,100133331,79854,643837,148398,26155,84069,6339,441869,219293,643988,142678,984,728642,163688,2563,199990,6497,27237,1953,49856,9731,1677,339448,261734,388591,8718,9903,55735,23261,8863,54206,50651,473,9563,80176,199953,10277,1676,54897,23435,10747,2475,4879,90231,9249,126767,126755,10630,7799,23254,79180,842,84301,6248,23207,284723,54751,23013,149563,54455,26099,114819,55672,84809,11209,55…
Brain_10	Brain_10	Glasser Brain Parcellation	3797	FALSE	FALSE	26155,84069,84808,6339,80772,81669,55052,643965,219293,728642,2782,339456,85452,79906,5192,8764,7161,8514,388591,23463,387509,83715,80835,9903,100505887,80045,9563,80176,199953,56998,84328,10277,1325,5195,54897,26270,1185,4879,9927,943,55187,9249,126767,93190,126755,10630,23254,11330,51032,23341,79814,54751,1187,348487,54455,100132147,9696,81569,127707,26279,79594,163933,978,65018,2046,2048,1269,…
Brain_100	Brain_100	Glasser Brain Parcellation	3009	FALSE	FALSE	100133331,148398,54991,80772,83858,339453,142678,984,728642,2563,5590,199990,79906,6146,8718,90326,55735,23261,473,5226,378708,5394,4878,943,55187,126755,10630,11330,84301,54751,23013,1187,54455,11209,81569,84966,23352,23252,6135,2582,163702,57134,51042,64793,91544,1043,79947,54707,63906,10726,2035,10076,79140,5928,252995,127550,1912,7579,84970,113444,79830,79932,23154,339488,27095,79729,84967,72…
Brain_101	Brain_101	Glasser Brain Parcellation	1710	FALSE	FALSE	100133331,54991,54973,65220,199990,79906,1953,49856,9731,3104,9341,8863,116362,5226,4878,5351,126755,10630,11240,81569,1650,84196,6135,57185,25932,55219,26119,57134,91544,1043,10726,55113,10076,9410,8073,5928,1912,339488,27095,728431,10946,54933,10450,64064,54802,1298,127396,4904,51058,128218,64834,9682,9670,6202,10327,10103,11124,51060,65260,6342,55706,54596,163782,7398,84938,9829,9295,9406,2571…
Brain_102	Brain_102	Glasser Brain Parcellation	5957	FALSE	FALSE	729737,100133331,79854,643837,54991,51150,388581,118424,116983,54973,54998,64856,83858,55210,339453,142678,728642,65220,163688,2563,5590,79906,55229,127262,49856,57470,1677,339448,261734,6146,11332,8718,79707,3104,90326,23261,9341,8863,11315,54206,473,2023,84275,22883,116362,23095,5226,23435,5394,2475,93611,26270,374946,57085,4878,5351,60672,79180,842,23341,23207,23013,7709,128272,114819,55672,84…
Brain_103	Brain_103	Glasser Brain Parcellation	4577	FALSE	FALSE	100133331,26155,9636,54991,51150,388581,1855,54587,441869,64856,65220,163688,199990,11079,5192,9651,388585,63976,127262,49856,388588,57470,1677,55966,57449,79707,9903,100505887,9341,473,2023,6518,80176,56998,64802,116362,23095,1325,1676,93611,26270,10459,57085,1185,4878,9249,10630,55092,842,729614,128272,55707,84809,11209,11240,8659,23352,246181,22977,8574,832,55450,1650,84224,5909,998,54361,712,…
Brain_104	Brain_104	Glasser Brain Parcellation	5617	FALSE	FALSE	729737,100133331,79854,643837,84069,54991,54973,80772,1855,54998,64856,219293,29101,728642,65220,2563,5590,6497,79906,8764,1953,49856,1677,339448,55966,261734,26038,6146,23463,83715,8718,57449,9903,23261,9341,8863,11315,54206,9563,80176,199953,56998,116362,10277,23095,5226,10747,2475,26270,4524,1185,4878,4879,5351,9927,126755,10630,7799,55092,842,84301,54751,440567,7709,149563,128272,54455,114819…
Brain_105	Brain_105	Glasser Brain Parcellation	6224	FALSE	FALSE	643837,148398,54991,51150,118424,6339,116983,54973,54998,55210,339453,643988,142678,984,65220,163688,2563,5590,199990,79906,55229,1953,49856,388588,57470,9731,1677,339448,11332,8718,3104,90326,23261,8863,11315,54206,50651,473,22883,116362,5226,1676,5195,23435,10747,5394,2475,93611,90231,5351,9927,60672,55187,9249,645425,126755,10630,7799,23254,55092,79180,23341,84301,23207,284723,54751,440567,230…
Brain_106	Brain_106	Glasser Brain Parcellation	4029	FALSE	FALSE	57801,126792,388581,116983,54973,54587,643965,29101,5590,388585,388588,55966,26038,11332,79707,50651,9563,84328,64802,10277,1676,54897,2475,26232,93611,10459,374946,4524,1185,60672,9249,79180,842,79814,6248,54751,729614,246181,832,644068,23252,55450,5909,998,54361,714,80818,6920,55616,57095,2517,55629,25949,57035,23585,6006,55219,57190,56181,83442,1043,6195,8289,54707,27245,2537,23673,5511,93974,…
Brain_107	Brain_107	Glasser Brain Parcellation	3385	FALSE	FALSE	9636,126792,388581,116983,984,65220,388585,55966,79707,80835,148479,2023,6518,64802,5394,26232,10459,374946,4524,4878,4879,60672,343069,84301,729614,1187,55707,8659,23352,51154,246181,22977,8574,23252,55450,5909,713,23028,80818,6920,3155,2517,55629,10772,25949,6006,57190,79000,164091,3925,1043,8289,84243,54707,63906,10726,23673,5511,93974,54952,85028,51441,7805,9672,9698,51538,2170,1307,576,55116…
Brain_108	Brain_108	Glasser Brain Parcellation	5507	FALSE	FALSE	643837,26155,84069,84808,57801,9636,126792,388581,6339,126789,80772,81669,55052,643965,219293,29101,65220,2782,339456,5590,79906,11079,5192,8764,127262,49856,7161,57470,1677,26038,388591,23463,11332,83715,80835,148479,100505887,11315,80045,9563,10277,378708,1325,6723,5394,26232,10459,374946,4879,90231,5351,9927,943,55187,93190,645425,79180,11330,79814,1187,348487,100132147,9696,84966,127707,8574,…
Brain_109	Brain_109	Glasser Brain Parcellation	4654	FALSE	FALSE	148398,84069,84808,57801,9636,375790,126792,388581,116983,126789,80772,55052,2782,85452,5192,388585,8764,55966,8514,388591,80835,100505887,80045,64802,10277,1325,54897,5394,26232,374946,1185,4878,60672,55187,9249,126767,93190,343069,645425,79814,348487,128272,55707,100132147,127707,8574,832,644068,23252,55450,978,50809,249,5909,998,54361,712,714,80818,6920,55616,2517,55629,25949,57035,57190,3925,…
Brain_11	Brain_11	Glasser Brain Parcellation	7060	FALSE	FALSE	729737,100133331,79854,126792,126789,1855,54998,81669,55052,643965,83858,29101,728642,2782,339456,85452,199990,11079,5192,55229,8764,63976,27237,127262,7161,57470,339448,261734,8514,6146,23463,387509,9903,90326,55735,23261,9341,11315,54206,2023,6518,80045,80176,199953,5293,56998,23095,5226,378708,6723,5394,29914,26232,57085,9927,943,55187,9249,93190,645425,126755,10630,55092,23341,79814,54751,440…
Brain_110	Brain_110	Glasser Brain Parcellation	5212	FALSE	TRUE	148398,84069,9636,388581,116983,80772,54587,64856,219293,388585,63976,1953,9731,339448,55966,388591,80835,8863,6518,80045,9563,84328,64802,116362,10277,1325,54897,26232,374946,4879,9249,126767,93190,343069,10630,55092,51032,84301,6248,54751,729614,128272,26099,55707,100132147,11240,55920,127707,832,644068,26279,84224,5909,29092,998,54361,9923,712,714,713,10236,80818,55616,57095,2517,1269,55629,11…
Brain_111	Brain_111	Glasser Brain Parcellation	4032	FALSE	FALSE	148398,84808,57801,9636,375790,51150,126792,388581,126789,54587,54998,81669,55052,643965,64856,55210,65220,5590,11079,9651,8764,63976,27237,26038,23463,11332,79707,148479,100505887,9341,2023,199953,5293,84328,116362,54897,6723,29914,26232,10459,1185,9927,60672,842,729614,7709,128272,11209,11240,832,644068,55450,79594,400745,249,5909,998,712,714,713,80818,6920,3155,2517,55629,11123,25932,3925,5051…
Brain_112	Brain_112	Glasser Brain Parcellation	2477	FALSE	FALSE	84069,57801,9636,126792,388581,54587,388585,55966,148479,54897,26232,374946,126767,729614,832,55450,5909,998,54361,712,714,713,80818,6920,57095,2517,55629,25932,57035,23585,57190,83442,1043,8289,2810,10163,27245,2537,23673,5511,9672,9698,51538,2170,1307,56063,64766,5690,27285,7802,149175,51118,64121,79647,26508,51440,10487,339559,84217,79078,81888,541468,5865,91408,55706,7809,23358,5563,3725,5527…
Brain_113	Brain_113	Glasser Brain Parcellation	4923	FALSE	FALSE	100133331,643837,84808,57801,9636,375790,7293,388581,6339,116983,54973,54998,81669,55210,339453,643988,142678,984,65220,163688,5590,199990,79906,5192,9651,55229,1953,127262,49856,388588,9731,26038,11332,3104,50651,2023,6518,22883,84328,1676,5394,93611,374946,4878,4879,5351,60672,284723,54751,7709,26099,55707,9696,23400,81569,84966,126917,23352,51154,246181,22977,8574,832,644068,23252,26279,55450,…
Brain_114	Brain_114	Glasser Brain Parcellation	4890	FALSE	FALSE	26155,57801,9636,375790,54991,7293,126792,116983,54587,55052,339453,643988,142678,2782,6497,9651,55229,388585,27237,127262,7161,388588,9731,55966,8514,26038,79707,148479,8863,11315,6518,84275,1325,26232,4878,60672,79814,84301,6248,440567,729614,26099,55707,11209,105376805,23400,11240,81569,8659,23065,246181,8574,55450,249,5909,998,54361,712,714,713,2048,10236,80818,6920,55616,3155,55219,57190,561…
Brain_115	Brain_115	Glasser Brain Parcellation	5384	FALSE	FALSE	100133331,148398,26155,375790,126789,54587,81669,55052,64856,219293,83858,2782,11079,5192,8764,63976,1953,127262,8514,6146,388591,23463,83715,80835,3104,148479,100505887,11315,54206,2023,80045,9563,80176,116362,5226,378708,5394,26270,10459,57085,4524,4878,4879,5351,60672,9249,10630,79814,440567,729614,128272,26099,11209,105376805,6390,81569,127707,23352,51154,246181,22977,8574,832,644068,23252,26…
Brain_116	Brain_116	Glasser Brain Parcellation	5585	FALSE	FALSE	729737,79854,643837,54991,51150,118424,441869,64856,984,728642,65220,85452,5192,55229,8764,63976,127262,49856,7161,57470,1677,261734,6146,23463,9903,90326,23261,9341,54206,6518,80176,84275,199953,56998,116362,23095,5226,23435,10747,5394,26270,10459,57085,4524,4878,943,645425,126755,51032,84301,348487,54455,26099,114819,55672,84809,6390,11240,81569,23352,23065,7798,10236,80818,3399,6924,10772,1637…
Brain_117	Brain_117	Glasser Brain Parcellation	4966	FALSE	FALSE	729737,643837,84069,84808,9636,375790,118424,6339,116983,1855,441869,83858,29101,643988,142678,984,728642,2782,163688,2563,6497,79906,63976,127262,7161,8514,388591,8718,80835,90326,55735,100505887,23261,54206,50651,473,2023,80045,199953,5293,22883,56998,84328,5226,378708,1676,54897,23435,6723,2475,26270,374946,4524,4879,5351,943,9249,126767,93190,343069,645425,10630,7799,23254,11330,23207,284723,…
Brain_118	Brain_118	Glasser Brain Parcellation	5673	FALSE	FALSE	84069,84808,9636,126792,116983,126789,80772,54587,55052,219293,199990,6497,11079,5192,388585,7161,83715,79707,80835,2023,6518,9563,84275,199953,5293,56998,84328,64802,378708,1325,1676,6723,2475,26232,374946,4879,9249,126767,93190,343069,10630,55092,11330,842,79814,6248,348487,26099,55707,100132147,81569,127707,8659,246181,22977,8574,832,644068,26279,84224,5909,29092,998,54361,2046,712,714,713,692…
Brain_119	Brain_119	Glasser Brain Parcellation	5808	FALSE	TRUE	148398,26155,84069,84808,126792,388581,6339,116983,126789,80772,55052,219293,984,163688,339456,85452,6497,79906,5192,8764,1953,388588,9731,8514,388591,83715,80835,3104,55735,100505887,6518,80045,9563,199953,10277,1325,1676,54897,6723,2475,374946,1185,4879,943,126767,93190,343069,10630,11330,51032,842,84301,6248,1187,348487,54455,26099,55707,100132147,9696,55920,81569,127707,246181,22977,832,64406…
Brain_12	Brain_12	Glasser Brain Parcellation	5134	FALSE	FALSE	729737,643837,26155,84808,54991,118424,126789,81669,55052,83858,984,339456,85452,11079,5192,55229,8764,127262,7161,261734,6146,388591,23463,11332,9903,90326,55735,100505887,54206,6518,80045,199953,5293,22883,56998,5226,378708,5195,54897,10747,4524,1185,943,55187,9249,343069,126755,7799,23341,79814,23207,440567,149563,1187,54455,114819,100132147,55672,6390,127707,23065,8574,832,23252,65018,57576,4…
Brain_120	Brain_120	Glasser Brain Parcellation	5812	FALSE	TRUE	26155,84069,7293,126792,116983,80772,54587,643965,219293,163688,339456,6497,9651,8764,7161,9731,55966,8514,388591,83715,57449,80835,3104,55735,6518,9563,84275,199953,10277,1676,54897,6723,2475,93611,374946,1185,4879,5351,9249,126767,93190,10630,11330,51032,842,84301,6248,54751,1187,348487,26099,55707,100132147,9696,55920,81569,127707,832,644068,26279,79594,978,8672,84224,5909,29092,998,54361,2046…
Brain_121	Brain_121	Glasser Brain Parcellation	3683	FALSE	FALSE	100133331,79854,148398,54991,118424,6339,441869,83858,984,728642,199990,6497,55229,388588,1677,339448,261734,83715,9903,9341,473,80176,116362,5195,23435,5394,29914,26270,10459,374946,57085,4879,90231,343069,10630,7799,79180,51032,23341,284723,23013,54455,114819,55672,84809,11240,55920,23252,50809,84224,9923,23028,6135,6924,11313,2582,10772,10250,25932,57035,26119,149420,64793,3151,6195,126695,654…
Brain_122	Brain_122	Glasser Brain Parcellation	4764	FALSE	TRUE	148398,84069,57801,9636,126792,388581,116983,126789,1855,54587,55052,199990,6497,11079,5192,388585,63976,23463,79707,148479,2023,6518,84275,84328,64802,1325,1676,6723,2475,26232,10459,374946,57085,4878,60672,9249,126767,55092,729614,128272,26099,55707,8659,51154,246181,22977,8574,832,644068,5322,55450,1650,84224,5909,998,54361,2046,712,714,713,80818,6920,55616,6135,57095,3155,2517,55629,25949,235…
Brain_123	Brain_123	Glasser Brain Parcellation	4298	FALSE	FALSE	100133331,57801,9636,375790,54991,126792,388581,116983,126789,54998,81669,55052,441869,643965,339453,29101,984,65220,2782,5590,9651,388585,55966,6146,79707,3104,148479,6518,5293,378708,6723,2475,93611,374946,4878,60672,79180,84301,6248,23207,23013,7709,26099,81569,23352,23065,51154,832,644068,55450,400745,249,5909,998,54361,712,714,713,80818,6920,55616,57095,2582,3155,2517,55629,25949,23585,55219…
Brain_124	Brain_124	Glasser Brain Parcellation	3634	FALSE	FALSE	100133331,79854,9636,54991,51150,6339,441869,64856,83858,55210,142678,984,199990,6497,9651,55229,339448,8718,3104,9341,8863,50651,473,116362,1676,23435,5394,10459,374946,57085,90231,645425,10630,7799,23254,11330,842,84301,54751,729614,23013,149563,128272,54455,26099,114819,84809,11209,11240,81569,126917,26279,55450,50809,84224,29092,9923,10236,2582,163702,57185,11123,25932,57035,23585,26119,57134…
Brain_125	Brain_125	Glasser Brain Parcellation	3282	FALSE	FALSE	9636,126792,126789,55052,441869,219293,55210,29101,5192,23463,387509,79707,80835,148479,100505887,11315,2023,80045,64802,23095,29914,26270,10459,374946,4878,943,79180,11330,440567,6390,127707,246181,8574,55450,249,84196,80818,6135,2517,10772,10250,25949,79000,3925,51042,64793,83442,1043,3151,54707,10726,199870,23673,6118,54952,85028,115273,51441,9698,2170,3061,10657,8668,3208,84970,5690,127703,27…
Brain_126	Brain_126	Glasser Brain Parcellation	4672	FALSE	FALSE	79854,84069,6339,116983,219293,339456,85452,199990,6497,79906,9651,7161,6146,388591,83715,80835,100505887,8863,50651,80045,9563,56998,10277,54897,10747,10459,374946,4879,943,126767,93190,343069,10630,23254,55092,11330,51032,84301,6248,729614,23013,348487,54455,26099,55707,114819,100132147,55672,84809,9696,55920,127707,832,163933,84224,29092,54361,2046,23028,6135,6924,57095,1269,55629,10772,163702…
Brain_127	Brain_127	Glasser Brain Parcellation	4734	FALSE	FALSE	79854,84069,9636,375790,54991,126792,116983,126789,80772,1855,81669,643965,219293,29101,728642,2782,339456,85452,9651,8764,1953,127262,55966,261734,8514,388591,23463,387509,79707,80835,148479,55735,100505887,2023,80045,9563,56998,64802,378708,5195,54897,5394,2475,26232,26270,10459,374946,57085,4878,4879,90231,943,55187,93190,343069,55092,79180,11330,51032,6248,729614,1187,348487,100132147,127707,…
Brain_128	Brain_128	Glasser Brain Parcellation	2707	FALSE	FALSE	57801,9636,7293,80772,643965,64856,55210,339456,85452,9651,388588,57470,387509,11332,3104,148479,100505887,2023,84328,5394,26232,10459,374946,4878,9927,93190,55092,79180,51032,729614,84966,246181,644068,55450,1650,400745,249,998,54361,712,714,80818,6920,2517,1269,25949,23585,79000,3925,79927,51042,1043,3151,6195,55650,54707,10163,2537,23673,6118,5724,93974,10691,9698,51538,2170,8073,10657,55116,5…
Brain_129	Brain_129	Glasser Brain Parcellation	3478	FALSE	FALSE	26155,9636,7293,51150,126789,1855,81669,55052,441869,643965,83858,29101,339456,85452,6497,79906,5192,55229,8764,127262,388588,57470,261734,8514,23463,83715,79707,90326,23261,11315,22883,116362,10277,5195,93611,26270,10459,4524,4878,9927,55092,11330,23341,1187,348487,84809,127707,163933,978,57576,400745,50809,2046,80818,6924,10772,90529,57185,57134,79000,3925,149420,79927,1043,3151,55650,6548,8547…
Brain_13	Brain_13	Glasser Brain Parcellation	4894	FALSE	FALSE	729737,79854,643837,26155,7293,6339,80772,441869,643965,219293,83858,339453,29101,643988,142678,728642,163688,339456,85452,2563,6497,79906,49856,57470,9731,1677,339448,261734,8514,388591,8718,9903,23261,11315,54206,50651,473,9563,80176,199953,22883,116362,10277,5195,54897,23435,10747,29914,1185,4879,9927,943,126755,7799,23254,79180,11330,84301,284723,440567,348487,54455,114819,84809,105376805,969…
Brain_130	Brain_130	Glasser Brain Parcellation	3945	FALSE	FALSE	729737,79854,9636,375790,54991,7293,118424,126789,1855,81669,441869,339453,142678,728642,63976,127262,1677,261734,23463,57449,79707,9903,90326,9341,6518,5293,56998,64802,116362,23095,5226,5195,6723,5394,29914,26232,26270,4524,4878,5351,60672,23341,7709,84809,23400,6390,23352,51154,5322,55450,1650,57576,400745,10236,80818,55616,6924,3155,10772,11123,10250,6006,79000,3925,55650,2537,6118,65979,5495…
Brain_131	Brain_131	Glasser Brain Parcellation	4060	FALSE	TRUE	57801,9636,375790,126792,388581,116983,126789,54973,1855,55052,55210,11079,5192,388585,63976,127262,6146,23463,79707,148479,2023,6518,84275,5293,84328,64802,23095,378708,1325,6723,26232,93611,26270,10459,374946,57085,4878,60672,55092,128272,26099,55707,8659,51154,246181,22977,8574,832,644068,55450,1650,249,5909,998,712,714,713,80818,6920,55616,6135,11313,3155,2517,55629,10772,10250,25949,6006,571…
Brain_132	Brain_132	Glasser Brain Parcellation	2499	FALSE	FALSE	57801,9636,126792,1855,81669,55052,643965,85452,11079,5192,127262,23463,387509,11332,79707,80835,100505887,2023,6518,5293,1325,26232,10459,374946,4878,93190,11330,51032,348487,9696,84966,127707,8659,51154,246181,22977,8574,55450,79594,65018,57576,400745,249,712,714,713,80818,6920,6135,10772,79000,164091,3925,1043,79947,2537,23673,6118,5724,93974,1104,115273,51441,7805,9698,2170,3061,65108,113452,…
Brain_133	Brain_133	Glasser Brain Parcellation	1838	FALSE	FALSE	9636,375790,126789,1855,81669,441869,219293,127262,261734,388591,23463,79707,80835,148479,100505887,80045,9563,5293,22883,23095,2475,26232,10459,4524,4878,4879,943,343069,11330,1187,100132147,8659,23252,55450,400745,80818,79000,3925,54952,3061,576,84970,23154,127703,27285,55700,2899,51440,64744,64789,200172,22887,79717,266675,114034,25974,260293,199974,84871,79656,26994,2060,79699,54432,51668,115…
Brain_134	Brain_134	Glasser Brain Parcellation	2895	FALSE	FALSE	84069,57801,9636,126792,126789,80772,1855,339456,85452,9651,388585,63976,23463,387509,79707,80835,148479,6518,84275,26232,10459,374946,57085,4878,943,343069,55092,11330,84301,127707,8659,246181,22977,8574,5322,55450,712,714,713,80818,6920,55629,25949,23585,57190,79000,164091,1043,3151,2810,10163,5511,115273,51538,339483,57648,113452,84970,2707,58512,6421,5690,27285,1296,79729,55194,1441,7802,2846…
Brain_135	Brain_135	Glasser Brain Parcellation	3558	FALSE	FALSE	9636,375790,54991,126792,388581,118424,116983,126789,54973,1855,81669,55210,339453,65220,2782,11079,5192,9651,388585,127262,23463,11332,79707,148479,11315,2023,6518,22883,64802,1676,6723,2475,26232,93611,26270,10459,374946,4878,4879,60672,55092,51032,23400,8659,23352,23065,51154,246181,22977,8574,832,5322,26279,55450,79594,65018,1650,249,5909,998,712,80818,6920,57095,3155,2517,10772,6006,57190,79…
Brain_136	Brain_136	Glasser Brain Parcellation	1835	FALSE	FALSE	9636,7293,126792,388581,9651,127262,55966,23463,79707,148479,2475,26232,4878,5351,60672,84301,8659,55450,1650,400745,249,80818,2517,55629,23585,6006,79000,3925,64793,54707,63906,2537,93974,54952,85028,51441,2170,553115,653121,58512,79830,79932,55194,2899,64769,55143,2275,6018,1503,84217,79717,10465,51058,5792,55929,79639,8891,114034,8438,8569,260293,5865,65260,4116,55706,54432,51668,115353,55225,…
Brain_137	Brain_137	Glasser Brain Parcellation	2645	FALSE	FALSE	729737,26155,375790,126792,1855,643965,339456,85452,6497,63976,261734,388591,387509,8718,80835,9903,100505887,8863,50651,22883,10277,5195,10747,29914,10459,374946,1185,4878,943,93190,645425,79180,11330,51032,1187,100132147,55920,55450,400745,50809,80818,6924,90529,10250,79000,164091,149420,3151,8289,55650,388610,199870,5511,6429,9698,90853,8073,339483,653121,57648,127544,55223,127550,84970,192670…
Brain_138	Brain_138	Glasser Brain Parcellation	1688	FALSE	FALSE	729737,643837,148398,9636,375790,7293,116983,441869,984,163688,6497,8718,3104,148479,473,64802,2475,4878,284723,729614,7709,149563,11209,23065,644068,5322,55450,54361,80818,55616,90529,23585,57190,79000,84243,126695,10163,2537,5511,55113,2140,65979,6883,79570,8073,200081,79140,653121,57648,113452,127544,58512,9202,192670,192669,54955,79647,23499,54802,64789,163732,22955,64175,374969,128218,81888,…
Brain_139	Brain_139	Glasser Brain Parcellation	2749	FALSE	FALSE	729737,100133331,79854,643837,26155,375790,54991,118424,116983,441869,64856,83858,142678,728642,261734,23463,8718,79707,9903,55735,473,9563,5293,22883,116362,23095,23435,2475,57085,4524,4878,90231,60672,284723,729614,23013,7709,114819,11209,23352,23252,5322,55450,163933,10236,3155,55629,90529,26119,57190,3925,2134,64793,79947,54707,8547,6429,79570,576,55116,200081,149069,339483,3065,55108,57648,5…
Brain_14	Brain_14	Glasser Brain Parcellation	3408	FALSE	FALSE	729737,26155,118424,6339,126789,80772,55052,219293,728642,339456,85452,6497,8764,7161,1677,55966,261734,8514,388591,387509,83715,80835,9903,100505887,80045,9563,80176,22883,56998,64802,5195,54897,10459,374946,4524,1185,9927,943,55187,126767,93190,343069,79180,11330,51032,1187,348487,54455,114819,100132147,84809,127707,978,50809,2046,3399,57095,1269,10250,164091,3151,55650,2810,388610,23038,8547,2…
Brain_140	Brain_140	Glasser Brain Parcellation	2386	FALSE	FALSE	729737,100133331,375790,7293,388581,54973,54998,441869,64856,339453,163688,79906,339448,79707,9341,80176,64802,116362,1676,23435,29914,10459,4878,79180,842,23341,284723,23013,149563,11209,23065,2582,11123,10250,25932,26119,79000,64793,84243,126695,6548,2537,9473,65979,54952,6883,79570,9410,8073,10657,55116,149069,8668,653121,204,113451,7579,2701,192669,27095,84967,127700,55143,127687,54933,8761,1…
Brain_141	Brain_141	Glasser Brain Parcellation	4269	FALSE	FALSE	643837,148398,26155,7293,51150,6339,126789,81669,219293,643988,65220,163688,85452,2563,79906,55229,1953,388588,57470,339448,388591,11332,80835,148479,90326,100505887,23261,11315,54206,473,22883,378708,1325,5195,54897,23435,10747,9927,55187,93190,645425,126755,55092,79180,11330,51032,23341,84301,23207,284723,54751,440567,149563,348487,26099,9696,23400,55160,84966,127707,126917,832,127733,55450,795…
Brain_142	Brain_142	Glasser Brain Parcellation	4545	FALSE	FALSE	729737,100133331,643837,26155,84808,375790,54991,7293,51150,388581,118424,116983,1855,441869,64856,219293,83858,643988,142678,728642,65220,6497,55229,388585,63976,1953,49856,55966,26038,8718,57449,3104,9903,55735,9341,8863,50651,473,9563,80176,84275,199953,22883,64802,116362,10277,23095,1676,5195,54897,10747,5394,2475,29914,57085,4524,4879,90231,5351,9927,9249,7799,23254,55092,79180,842,6248,2320…
Brain_143	Brain_143	Glasser Brain Parcellation	3547	FALSE	FALSE	7293,6339,116983,54973,55210,339453,643988,142678,65220,2782,163688,2563,5590,79906,55229,49856,9731,339448,26038,83715,90326,55735,23261,8863,11315,50651,473,199953,22883,5226,1676,5351,9927,126755,79180,84301,6248,23207,284723,54751,440567,7709,54455,9696,23400,84966,126917,51154,26279,127733,79594,65018,9923,713,23028,7798,2582,163702,57185,25949,55219,51042,64793,91544,6195,54707,10726,126695…
Brain_144	Brain_144	Glasser Brain Parcellation	3873	FALSE	FALSE	729737,148398,57801,9636,375790,54991,7293,51150,388581,118424,441869,83858,339453,643988,142678,728642,2782,163688,2563,5590,199990,79906,11079,1953,49856,388588,26038,387509,11332,3104,23261,8863,84275,5293,22883,5226,5195,93611,90231,9927,60672,55187,93190,645425,126755,23254,79814,84301,284723,54751,440567,7709,128272,23400,6390,11240,84966,126917,23352,5322,79594,163933,978,65018,57576,249,8…
Brain_145	Brain_145	Glasser Brain Parcellation	4911	FALSE	FALSE	729737,100133331,54991,7293,118424,54973,54998,441869,83858,55210,339453,142678,728642,2563,199990,79906,55229,27237,127262,1677,339448,261734,6146,23463,8718,148479,90326,23261,11315,54206,84275,5293,64802,23095,5226,1325,1676,23435,6723,5394,29914,26270,57085,4524,90231,60672,126755,10630,7799,23341,84301,284723,440567,23013,7709,128272,55672,84809,11209,23400,6390,11240,55160,126917,23352,2306…
Brain_146	Brain_146	Glasser Brain Parcellation	6450	FALSE	FALSE	729737,84069,54991,7293,51150,118424,6339,116983,54973,80772,441869,643965,219293,83858,339453,29101,643988,142678,984,2782,163688,339456,85452,2563,5590,6497,55229,1953,49856,57470,9731,339448,261734,8514,388591,387509,8718,57449,79707,90326,23261,11315,54206,50651,80045,9563,84275,199953,64802,10277,5226,378708,5195,54897,10747,5394,2475,943,55187,93190,343069,126755,7799,23254,79180,23341,7981…
Brain_147	Brain_147	Glasser Brain Parcellation	3152	FALSE	FALSE	100133331,79854,84069,84808,6339,116983,142678,65220,79906,1953,7161,83715,80835,9341,8863,473,6518,84328,1676,126767,10630,7799,23254,79180,11330,51032,6248,23207,23013,7709,1187,348487,54455,26099,100132147,9696,11240,81569,8659,644068,26279,84224,5909,29092,2046,712,714,713,6135,57095,2582,57185,11123,25932,25949,5051,64793,6195,10726,2827,10163,5724,22826,54797,1104,115273,2035,10076,7805,967…
Brain_148	Brain_148	Glasser Brain Parcellation	2534	FALSE	FALSE	729737,118424,728642,55229,127262,261734,6146,23463,79707,23261,54206,5293,23095,5226,2475,4524,4878,60672,23341,79814,23207,440567,1187,55672,6390,23352,23065,51154,22977,127733,55450,65018,1650,57576,400745,50809,23028,7798,6135,10772,10250,79000,3925,10726,6548,6118,54952,6429,7805,553115,576,10657,5928,57648,7579,113444,79830,23154,127703,27095,55700,127700,64769,79693,10946,643314,10450,6018…
Brain_149	Brain_149	Glasser Brain Parcellation	2333	FALSE	FALSE	729737,26155,6339,219293,984,728642,85452,2563,79906,55229,127262,6146,388591,387509,83715,79707,80835,55735,100505887,473,80045,5293,378708,5195,4878,943,93190,343069,23207,100132147,6390,127707,22977,23252,5322,127733,65018,2046,3399,2582,1269,10772,79927,2810,126695,6548,8547,83667,115273,6429,51102,3061,90853,149069,84734,65108,81493,57648,252995,149076,2707,23154,339488,127703,27095,79729,14…
Brain_15	Brain_15	Glasser Brain Parcellation	3532	FALSE	FALSE	643837,26155,7293,80772,441869,219293,643988,142678,163688,79906,1953,49856,7161,8514,26038,57449,55735,23261,50651,80045,199953,22883,1325,54897,23435,10747,645425,7799,23254,6248,54751,440567,149563,55920,81569,127733,163933,57576,29092,9923,2048,57095,2582,1269,163702,90529,55219,56181,164091,2134,149420,91544,126695,388610,6548,9064,2827,27245,83667,6883,10691,2035,3061,90853,149069,84734,551…
Brain_150	Brain_150	Glasser Brain Parcellation	4957	FALSE	FALSE	729737,79854,643837,26155,6339,116983,1855,54587,55052,441869,984,2782,6497,11079,388585,63976,127262,7161,1677,55966,261734,8514,6146,387509,79707,9903,90326,23261,11315,473,2023,6518,84275,199953,5293,56998,23095,1676,5195,23435,5394,29914,26270,1185,4878,4879,5351,60672,10630,7799,55092,79180,842,23341,23207,54751,440567,149563,1187,128272,84809,105376805,9696,6390,55920,55160,8659,126917,2335…
Brain_151	Brain_151	Glasser Brain Parcellation	2835	FALSE	FALSE	643837,84069,7293,81669,219293,29101,339448,55966,8514,26038,388591,57449,23261,50651,473,9563,84275,199953,2475,10630,7799,23341,79814,84301,6248,23207,54751,440567,54455,55707,105376805,9696,127707,23252,5322,127733,400745,8672,23028,10236,57095,90529,55219,56181,79000,84243,54707,126695,388610,54797,1104,115273,2035,10076,200081,339487,5928,127544,84970,9204,9202,192670,26523,83931,54955,10946…
Brain_152	Brain_152	Glasser Brain Parcellation	6217	FALSE	FALSE	729737,643837,26155,84069,84808,51150,6339,126789,80772,81669,219293,83858,29101,643988,984,728642,2782,163688,339456,85452,2563,5590,79906,55229,1953,49856,7161,57470,8514,388591,23463,80835,9903,55735,100505887,23261,11315,50651,80045,9563,22883,56998,10277,378708,1325,5195,54897,10747,374946,57085,4524,4879,9927,943,55187,126767,93190,343069,645425,126755,10630,7799,23254,79180,11330,51032,798…
Brain_153	Brain_153	Glasser Brain Parcellation	5246	FALSE	TRUE	100133331,79854,643837,51150,118424,6339,116983,54973,83858,984,728642,65220,339456,85452,2563,6497,79906,9651,55229,49856,7161,57470,1677,261734,6146,388591,387509,83715,8718,80835,3104,90326,100505887,8863,54206,50651,473,80045,56998,10277,23095,23435,10747,5394,26270,10459,374946,4524,4879,90231,60672,943,126767,93190,343069,645425,126755,10630,23254,55092,11330,51032,23207,284723,729614,23013…
Brain_154	Brain_154	Glasser Brain Parcellation	2983	FALSE	FALSE	84808,116983,441869,64856,984,6497,9651,7161,55966,8514,79707,148479,9563,84275,22883,64802,116362,1676,23435,2475,374946,4878,343069,7799,6248,284723,729614,55672,11240,81569,23252,55450,8672,1889,84224,998,2046,23028,57095,11123,25932,57035,23585,55219,57190,3925,64793,84243,5511,2140,22826,54797,1104,9672,51538,2170,55116,200081,55108,653121,127544,58512,100506144,6421,83931,54955,79647,23499,…
Brain_155	Brain_155	Glasser Brain Parcellation	5279	FALSE	FALSE	84069,9636,126792,116983,126789,54973,80772,1855,55210,339453,29101,163688,339456,85452,6497,11079,5192,9651,388585,8764,388588,57470,55966,8514,26038,11332,83715,57449,79707,148479,473,2023,84275,64802,1325,1676,54897,6723,2475,26232,93611,374946,1185,4878,126767,93190,645425,55092,11330,51032,84301,6248,348487,26099,100132147,9696,81569,51154,246181,22977,8574,832,26279,55450,978,1650,400745,59…
Brain_156	Brain_156	Glasser Brain Parcellation	6624	FALSE	FALSE	729737,100133331,79854,148398,9636,51150,126792,388581,118424,126789,1855,54587,54998,441869,64856,29101,984,65220,5590,199990,11079,5192,63976,27237,49856,388588,57470,9731,1677,339448,261734,6146,8718,9903,148479,23261,9341,11315,54206,6518,80176,84275,199953,22883,56998,84328,116362,10277,23095,23435,10747,29914,10459,57085,1185,5351,9927,9249,645425,23254,55092,79180,842,23341,729614,23013,77…
Brain_157	Brain_157	Glasser Brain Parcellation	2453	FALSE	FALSE	729737,441869,29101,142678,984,1677,55966,261734,8514,8718,23261,50651,22883,116362,10277,23095,1325,5195,54897,4524,7799,79180,6248,729614,149563,105376805,55920,23065,23252,127733,55450,57576,50809,9923,6924,2582,90529,3925,1043,84243,126695,388610,6548,2140,2035,6429,653121,81493,57648,252995,149076,9204,26523,192669,54955,4520,3633,23499,6018,65243,339559,9783,59269,728621,10465,4595,114034,2…
Brain_158	Brain_158	Glasser Brain Parcellation	3487	FALSE	FALSE	729737,100133331,643837,51150,6339,116983,441869,643988,142678,163688,1953,49856,9731,339448,8514,26038,8718,55735,23261,8863,50651,199953,10277,1676,23435,10747,2475,645425,7799,23341,84301,6248,23207,284723,54751,23013,54455,114819,55672,55920,55160,5322,26279,8672,84224,9923,23028,7798,10236,2582,163702,90529,57185,11123,57035,55219,149420,6195,8289,84243,126695,388610,6548,23038,9064,8547,282…
Brain_159	Brain_159	Glasser Brain Parcellation	5813	FALSE	FALSE	729737,100133331,79854,643837,84069,7293,6339,80772,643965,339453,984,2782,339456,85452,7161,9731,55966,261734,8514,388591,387509,83715,8718,90326,55735,100505887,23261,8863,50651,473,80045,9563,84275,84328,64802,116362,378708,1676,5195,23435,10747,26270,4524,4879,943,126767,343069,645425,126755,10630,7799,23254,11330,51032,84301,6248,23207,54751,729614,23013,1187,54455,55707,55672,84809,11240,55…
Brain_16	Brain_16	Glasser Brain Parcellation	6673	FALSE	FALSE	729737,79854,643837,26155,7293,51150,6339,126789,80772,55052,441869,219293,83858,339453,163688,339456,85452,2563,1953,7161,57470,9731,1677,339448,261734,8514,388591,23463,8718,80835,9903,55735,100505887,23261,8863,54206,50651,80045,9563,199953,84328,116362,10277,5195,54897,23435,10747,10459,374946,4524,1185,9927,943,93190,343069,126755,7799,55092,79180,11330,23341,6248,284723,23013,149563,348487,…
Brain_160	Brain_160	Glasser Brain Parcellation	3925	FALSE	FALSE	729737,79854,148398,26155,54991,118424,6339,116983,126789,54587,55052,441869,83858,984,728642,65220,6497,79906,5192,55229,7161,388588,1677,261734,6146,388591,387509,83715,80835,9903,148479,9341,54206,80045,80176,199953,22883,56998,5195,29914,26270,10459,374946,4524,90231,9249,343069,7799,23254,55092,79180,23207,284723,23013,1187,54455,55672,84809,9696,6390,11240,55160,8659,23065,22977,8574,644068…
Brain_161	Brain_161	Glasser Brain Parcellation	3099	FALSE	FALSE	148398,57801,7293,388581,126789,54973,54587,339453,643988,142678,199990,5192,9651,27237,1953,388588,9731,1677,339448,26038,8718,10277,29914,93611,93190,23254,55092,842,6248,284723,7709,149563,54455,26099,105376805,23400,81569,644068,57576,249,84196,23028,57095,2582,57035,23585,2134,51042,8289,126695,388610,9064,27245,5511,9473,5724,22826,2035,10076,79570,9410,1307,56063,55108,339487,64766,113452,…
Brain_162	Brain_162	Glasser Brain Parcellation	3222	FALSE	FALSE	26155,84069,51150,118424,6339,80772,1855,219293,29101,728642,2782,163688,339456,85452,2563,79906,5192,8764,57470,261734,8514,26038,388591,387509,83715,80835,55735,100505887,23261,50651,80045,9563,22883,56998,1325,54897,93611,10459,374946,4524,4878,943,55187,126767,93190,343069,645425,79180,11330,51032,284723,440567,1187,348487,54455,100132147,55160,127707,26279,79594,400745,2046,23028,6135,1269,5…
Brain_163	Brain_163	Glasser Brain Parcellation	4671	FALSE	FALSE	79854,51150,388581,6339,339453,163688,2563,6497,79906,9651,49856,7161,388588,1677,6146,388591,83715,8718,80835,3104,100505887,8863,54206,50651,56998,23095,54897,23435,10747,5394,10459,374946,126767,343069,645425,126755,10630,23254,55092,11330,51032,842,84301,284723,729614,23013,348487,128272,54455,26099,114819,55672,84809,9696,55160,81569,127707,26279,163933,84224,84196,23028,10236,6135,6924,2582…
Brain_164	Brain_164	Glasser Brain Parcellation	4370	FALSE	FALSE	84808,57801,126792,388581,116983,126789,80772,1855,54587,55052,339456,85452,388585,8764,63976,127262,55966,26038,6146,388591,79707,80835,148479,100505887,2023,6518,80045,5293,1325,54897,6723,26270,10459,374946,4878,943,93190,343069,645425,79180,11330,6248,23013,1187,348487,54455,55707,100132147,55672,105376805,127707,8659,8574,832,400745,50809,1889,5909,998,54361,712,714,713,80818,6920,55616,3399…
Brain_165	Brain_165	Glasser Brain Parcellation	6380	FALSE	TRUE	84808,57801,9636,54991,7293,51150,126792,388581,118424,126789,54973,1855,54587,54998,81669,55052,643965,55210,339453,65220,5590,199990,11079,5192,9651,55229,388585,8764,63976,1953,127262,388588,57470,339448,55966,261734,26038,6146,11332,57449,79707,3104,148479,11315,473,2023,6518,5293,22883,56998,23095,1325,5195,6723,5394,26232,93611,26270,10459,374946,1185,4878,9927,60672,79180,842,284723,7709,1…
Brain_166	Brain_166	Glasser Brain Parcellation	5935	FALSE	FALSE	148398,84069,84808,57801,126792,118424,6339,116983,126789,80772,1855,54587,81669,55052,643965,219293,83858,55210,984,163688,339456,85452,199990,6497,11079,9651,388585,63976,7161,55966,6146,388591,387509,83715,80835,148479,100505887,11315,2023,6518,80045,9563,84328,378708,1325,54897,6723,2475,26232,374946,4878,4879,60672,943,126767,93190,343069,645425,11330,51032,79814,1187,348487,128272,26099,557…
Brain_167	Brain_167	Glasser Brain Parcellation	5245	FALSE	TRUE	643837,148398,84069,57801,9636,388581,6339,116983,80772,54587,643965,219293,29101,984,2782,339456,85452,5590,6497,388585,1953,9731,55966,8514,26038,388591,83715,80835,100505887,8863,50651,80045,9563,84328,64802,10277,54897,2475,10459,374946,1185,4879,943,126767,93190,343069,11330,51032,6248,1187,348487,54455,26099,55707,100132147,9696,11240,55920,81569,832,644068,23252,26279,55450,978,8672,84224,…
Brain_168	Brain_168	Glasser Brain Parcellation	4516	FALSE	FALSE	643837,148398,57801,7293,388581,118424,6339,54587,643965,64856,339453,29101,142678,65220,2782,163688,339456,85452,5590,9651,63976,49856,339448,261734,388591,387509,80835,3104,55735,8863,11315,50651,9563,80176,22883,10277,5195,6723,5394,26232,26270,374946,1185,4878,4879,90231,5351,9927,55187,126767,93190,51032,842,284723,1187,114819,84809,11209,105376805,9696,644068,79594,163933,400745,50809,5909,…
Brain_169	Brain_169	Glasser Brain Parcellation	5708	FALSE	FALSE	79854,84069,84808,57801,9636,54991,6339,116983,126789,80772,441869,643965,64856,984,2782,339456,85452,5590,11079,5192,9651,1953,7161,9731,55966,26038,388591,23463,387509,11332,83715,80835,9341,2023,9563,84328,64802,116362,5226,1676,54897,6723,5394,2475,29914,26270,10459,374946,4524,4878,4879,5351,943,126767,93190,343069,10630,7799,55092,11330,51032,84301,54751,729614,348487,54455,55707,100132147,…
Brain_17	Brain_17	Glasser Brain Parcellation	5692	FALSE	FALSE	729737,643837,26155,54991,7293,51150,116983,54973,54998,441869,643965,83858,55210,339453,29101,643988,142678,728642,65220,2782,163688,2563,5590,6497,55229,27237,1953,49856,388588,9731,1677,339448,261734,26038,6146,11332,8718,57449,79707,3104,9903,90326,55735,23261,9341,8863,11315,54206,50651,473,80176,199953,22883,10277,5226,23435,10747,2475,26232,57085,1185,90231,5351,9927,60672,9249,126755,842,…
Brain_170	Brain_170	Glasser Brain Parcellation	4564	FALSE	FALSE	643837,148398,57801,375790,7293,388581,6339,54998,55210,339453,643988,142678,2782,163688,2563,5590,9651,8764,63976,27237,1953,49856,388588,9731,339448,55966,26038,11332,8718,3104,8863,50651,5293,378708,1325,93611,26270,645425,10630,7799,51032,84301,6248,729614,23013,7709,105376805,9696,23400,55920,81569,84966,126917,5322,127733,163933,65018,57576,400745,8672,1889,249,998,54361,9923,712,714,23028,…
Brain_171	Brain_171	Glasser Brain Parcellation	4522	FALSE	FALSE	148398,84069,57801,51150,6339,80772,54587,643965,64856,55210,29101,339456,85452,5590,199990,79906,5192,9651,27237,1953,49856,57470,388591,387509,11332,80835,3104,100505887,9341,473,80045,84275,199953,116362,1325,29914,26270,57085,5351,943,55187,93190,645425,11330,842,440567,1187,348487,128272,54455,100132147,9696,84966,26279,127733,79594,163933,978,65018,1650,57576,400745,8672,249,5909,998,712,80…
Brain_172	Brain_172	Glasser Brain Parcellation	4669	FALSE	FALSE	26155,57801,9636,375790,54991,7293,126792,388581,126789,81669,55052,219293,29101,2782,5590,11079,5192,127262,6146,23463,11332,79707,148479,100505887,6518,5293,64802,10277,23095,378708,1325,6723,5394,2475,26232,93611,26270,10459,374946,57085,1185,4878,9927,55092,79180,84301,1187,128272,127707,8659,51154,246181,8574,832,644068,55450,978,1650,400745,249,5909,998,54361,712,714,713,80818,6920,6924,315…
Brain_173	Brain_173	Glasser Brain Parcellation	3718	FALSE	FALSE	79854,643837,26155,54991,6339,116983,54587,441869,64856,83858,65220,2782,57470,1677,261734,8718,90326,100505887,9341,8863,50651,80045,80176,116362,10277,1676,10747,10459,4524,4879,55187,10630,23254,11330,51032,842,84301,729614,23013,54455,114819,55672,84809,11209,105376805,11240,55920,50809,84224,2048,23028,10772,163702,57185,11123,25932,57035,55219,26119,57134,164091,5051,64793,1043,6195,84243,2…
Brain_174	Brain_174	Glasser Brain Parcellation	5964	FALSE	FALSE	79854,643837,148398,7293,54973,441869,64856,984,163688,6497,63976,27237,1953,49856,388588,9731,339448,55966,8514,26038,8718,9903,9341,8863,50651,80176,199953,84328,64802,116362,10277,1676,23435,10747,29914,10630,7799,23254,842,84301,6248,284723,729614,23013,149563,26099,55707,114819,84809,11240,55920,644068,127733,978,50809,8672,84224,29092,998,54361,9923,714,713,2048,10236,6924,55629,163702,5718…
Brain_175	Brain_175	Glasser Brain Parcellation	2836	FALSE	FALSE	9636,7293,6339,81669,55052,441869,55210,29101,984,163688,79906,1953,7161,8514,11332,8718,23261,11315,50651,473,22883,378708,1325,5195,374946,4878,9927,51032,84301,440567,26099,9696,81569,84966,23252,26279,127733,163933,978,57576,50809,249,29092,998,23028,80818,6135,57095,57134,56181,79000,3925,2134,149420,79927,64793,1043,10726,93974,83667,54797,54952,10691,51441,51102,9698,65108,339487,57648,252…
Brain_176	Brain_176	Glasser Brain Parcellation	4739	FALSE	FALSE	100133331,79854,57801,9636,375790,54991,7293,388581,116983,54973,54998,441869,643965,64856,55210,339453,142678,984,5590,199990,9651,127262,55966,79707,3104,148479,9341,8863,2023,80176,84328,64802,116362,23095,378708,1676,5394,2475,26232,93611,10459,57085,4524,4878,90231,60672,343069,842,729614,23013,7709,55707,11209,23400,11240,8659,23352,23065,51154,23252,55450,1650,8672,84196,54361,714,23028,10…
Brain_177	Brain_177	Glasser Brain Parcellation	2761	FALSE	FALSE	57801,9636,7293,126792,388581,126789,54973,1855,81669,441869,643965,55210,339453,11079,5192,9651,55229,63976,127262,23463,79707,148479,2023,5293,6723,26232,93611,26270,10459,4878,55092,842,84301,105376805,8659,246181,22977,8574,5322,55450,79594,1650,57576,400745,249,713,80818,6920,3155,2517,57190,79000,3925,1043,3151,54707,2537,6118,93974,54797,54952,51441,6429,9698,2170,553115,576,79140,56063,86…
Brain_178	Brain_178	Glasser Brain Parcellation	4252	FALSE	FALSE	79854,148398,9636,54991,126792,116983,126789,1855,54587,55052,64856,65220,11079,5192,388585,63976,55966,79707,148479,9341,8863,2023,6518,84328,23095,26232,10459,374946,57085,4878,9249,55092,842,84301,6248,284723,729614,128272,26099,55707,11209,105376805,11240,8659,246181,22977,8574,644068,55450,84224,249,54361,712,714,713,80818,6920,55616,6135,3155,55629,11123,25932,57035,23585,6006,57190,5051,64…
Brain_179	Brain_179	Glasser Brain Parcellation	5314	FALSE	FALSE	100133331,148398,84808,57801,7293,126792,388581,118424,116983,54973,80772,54587,54998,64856,55210,339453,643988,65220,339456,85452,5590,199990,11079,9651,388585,8764,63976,1953,339448,55966,26038,11332,57449,3104,148479,50651,2023,199953,1325,54897,6723,29914,93611,374946,1185,90231,5351,60672,9249,93190,645425,10630,55092,11330,842,79814,54751,7709,348487,128272,26099,55707,9696,23400,11240,5516…
Brain_18	Brain_18	Glasser Brain Parcellation	4276	FALSE	FALSE	79854,643837,7293,51150,388581,118424,6339,116983,54973,54998,441869,83858,339453,728642,65220,2563,199990,6497,79906,9651,55229,49856,7161,388588,57470,1677,6146,23463,83715,8718,3104,90326,8863,54206,80045,56998,23095,5226,23435,10747,5394,26270,10459,374946,4524,90231,60672,343069,126755,23254,55092,51032,842,23341,284723,729614,23013,348487,128272,54455,114819,55672,84809,11209,105376805,6390…
Brain_180	Brain_180	Glasser Brain Parcellation	5043	FALSE	FALSE	100133331,148398,84808,57801,126792,126789,54973,1855,54587,54998,984,65220,2782,199990,11079,5192,9651,388585,8764,63976,127262,388588,55966,9341,2023,6518,84275,5293,56998,84328,23095,378708,1325,1676,6723,5394,2475,26270,374946,57085,1185,4878,5351,60672,9249,645425,55092,7709,128272,55707,55672,11240,55160,8659,23352,51154,246181,22977,8574,644068,1650,1889,84224,249,5909,998,54361,9923,712,7…
Brain_19	Brain_19	Glasser Brain Parcellation	6218	FALSE	TRUE	100133331,79854,643837,84069,116983,80772,441869,643965,64856,142678,79906,1953,127262,7161,339448,55966,261734,8514,26038,6146,23463,387509,83715,79707,55735,23261,9341,8863,50651,473,9563,84275,84328,64802,116362,10277,23095,378708,23435,2475,29914,57085,4524,4879,943,126767,343069,10630,7799,11330,23341,84301,6248,23207,54751,729614,23013,1187,54455,55707,114819,100132147,55672,11209,11240,559…
Brain_2	Brain_2	Glasser Brain Parcellation	2937	FALSE	FALSE	729737,100133331,643837,375790,441869,64856,83858,142678,984,163688,49856,9731,1677,339448,261734,8718,9903,23261,9341,50651,199953,116362,10277,1676,23435,10747,5394,57085,4524,90231,645425,7799,23254,79180,23207,284723,729614,23013,7709,149563,114819,55672,84809,11209,55450,50809,1889,84224,9923,23028,7798,10236,163702,90529,57185,11123,10250,57035,26119,79000,2134,6195,84243,126695,388610,6548…
Brain_20	Brain_20	Glasser Brain Parcellation	6418	FALSE	FALSE	729737,100133331,643837,57801,375790,54991,51150,118424,6339,116983,54973,54998,83858,55210,643988,142678,65220,163688,85452,2563,5590,79906,9651,55229,49856,57470,9731,1677,339448,26038,6146,387509,11332,8718,3104,90326,55735,23261,9341,54206,50651,473,2023,5293,22883,5226,378708,23435,10747,5394,2475,93611,26270,374946,90231,5351,9927,60672,645425,126755,7799,51032,842,23341,23207,284723,440567…
Brain_21	Brain_21	Glasser Brain Parcellation	6441	FALSE	FALSE	729737,100133331,79854,643837,54991,118424,643965,55210,339453,643988,142678,984,728642,2782,339456,85452,2563,5590,9731,1677,339448,261734,8514,26038,23463,387509,8718,55735,100505887,23261,8863,11315,54206,50651,84328,23095,5226,378708,1676,23435,5394,2475,93611,374946,57085,4524,4879,90231,943,343069,645425,7799,23254,23341,6248,23207,54751,23013,149563,128272,54455,114819,100132147,55672,8480…
Brain_22	Brain_22	Glasser Brain Parcellation	5585	FALSE	FALSE	729737,643837,84069,7293,51150,6339,116983,54998,643965,55210,339453,29101,643988,142678,984,2782,339456,85452,2563,5590,199990,6497,1953,49856,57470,9731,1677,339448,8514,388591,83715,8718,80835,3104,55735,23261,8863,54206,50651,80045,199953,84328,10277,378708,1325,23435,10747,2475,374946,4879,9249,645425,126755,7799,23254,55092,11330,51032,6248,23207,284723,54751,23013,149563,1187,348487,54455,…
Brain_23	Brain_23	Glasser Brain Parcellation	5696	FALSE	FALSE	729737,100133331,26155,84069,375790,6339,116983,54973,1855,54587,441869,64856,83858,643988,142678,984,163688,6497,9651,388585,63976,27237,1953,49856,1677,339448,55966,8514,26038,8718,57449,79707,9903,55735,9341,8863,50651,9563,80176,199953,56998,84328,64802,116362,10277,23095,1676,10747,5394,2475,29914,57085,4524,4879,90231,5351,9249,126767,7799,23254,55092,79180,51032,842,6248,23207,284723,54751…
Brain_24	Brain_24	Glasser Brain Parcellation	5459	FALSE	FALSE	100133331,148398,54991,6339,54973,54998,64856,55210,339453,643988,984,65220,163688,2563,5590,199990,79906,27237,1953,49856,388588,9731,1677,339448,26038,11332,83715,8718,3104,9903,148479,23261,9341,80176,84328,116362,10277,1676,23435,10747,93611,4878,4879,90231,126767,126755,10630,23254,79180,23207,440567,729614,23013,7709,149563,26099,55707,11209,11240,55920,81569,126917,644068,26279,79594,978,8…
Brain_25	Brain_25	Glasser Brain Parcellation	2579	FALSE	FALSE	729737,79854,643837,26155,219293,728642,6497,261734,387509,9903,100505887,9341,54206,80045,80176,5293,116362,23435,10459,4524,4878,943,55187,343069,7799,55092,11330,23341,23013,54455,114819,55672,84809,23065,5322,10236,55616,3399,6135,6924,10772,90529,10250,164091,149420,64793,8547,199870,54797,65979,6429,3061,8073,10657,65108,653121,149076,1912,26523,55700,9967,79753,54933,643314,64744,2981,6417…
Brain_26	Brain_26	Glasser Brain Parcellation	3104	FALSE	FALSE	84069,84808,80772,81669,55052,219293,984,11079,5192,8764,63976,127262,7161,8514,83715,80835,6518,80045,9563,84275,56998,84328,5226,378708,1325,6723,943,9249,126767,343069,126755,10630,7799,79814,54751,440567,100132147,9696,6390,8659,51154,246181,22977,8574,23252,163933,65018,2046,712,713,6135,1269,56181,64793,83442,1043,2827,115273,6883,7805,9672,2170,200081,84734,65108,339487,127550,2701,113444,…
Brain_27	Brain_27	Glasser Brain Parcellation	2377	FALSE	FALSE	100133331,7293,388581,54973,339453,643988,142678,163688,1953,388588,1677,339448,55966,26038,8718,57449,9903,148479,50651,84275,199953,1325,23435,10747,9927,9249,79180,23341,6248,284723,54751,7709,149563,11209,55160,23065,644068,5322,127733,57576,9923,2048,57095,2582,90529,25949,57190,56181,84243,54707,388610,6548,9064,27245,83667,6883,2035,79570,23633,79140,84734,55108,339487,5928,252995,113452,2…
Brain_28	Brain_28	Glasser Brain Parcellation	2703	FALSE	FALSE	643837,118424,6339,81669,83858,984,728642,85452,79906,5192,55229,261734,8514,6146,388591,23463,3104,9903,100505887,5293,22883,378708,5195,26270,4524,4878,943,55187,126755,79180,23341,23207,440567,1187,348487,54455,114819,100132147,9696,6390,127707,23352,23065,832,23252,65018,57576,5909,29092,23028,7798,10772,90529,10250,79000,164091,149420,1043,10726,6548,8547,2537,199870,54952,10691,6429,51102,3…
Brain_29	Brain_29	Glasser Brain Parcellation	3659	FALSE	FALSE	729737,79854,26155,375790,54991,7293,51150,388581,118424,83858,142678,65220,6497,55229,8764,27237,49856,7161,339448,261734,8718,57449,9903,90326,55735,54206,50651,473,199953,5293,64802,23095,23435,10747,26270,10459,57085,4524,4879,5351,60672,10630,7799,842,23207,284723,7709,149563,128272,114819,55672,84809,11209,105376805,55920,22977,23252,5322,8672,1889,9923,2048,23028,10236,55616,3399,6924,1077…
Brain_3	Brain_3	Glasser Brain Parcellation	5413	FALSE	FALSE	729737,100133331,26155,54991,7293,54998,441869,83858,55210,339453,29101,643988,142678,728642,65220,2563,5590,199990,79906,55229,1953,127262,49856,57470,1677,339448,261734,26038,83715,8718,57449,79707,9903,90326,55735,23261,11315,54206,50651,473,80176,199953,116362,10277,23095,5226,1676,54897,23435,10747,2475,4524,4879,90231,5351,126755,10630,7799,23341,79814,23207,284723,440567,7709,149563,55672,…
Brain_30	Brain_30	Glasser Brain Parcellation	2171	FALSE	FALSE	729737,9636,54991,7293,1855,441869,29101,8764,127262,339448,55966,11332,8718,57449,9903,90326,55735,84275,22883,93611,26270,57085,9249,23207,23013,7709,149563,114819,23400,6390,8659,8574,5322,127733,55450,1650,400745,54361,10236,3399,2582,3155,90529,57134,91544,6548,84065,9064,2268,2537,9410,576,55116,8668,57648,3208,149076,2701,58512,23154,55700,7802,284656,79693,5453,9783,4802,284716,728621,707…
Brain_31	Brain_31	Glasser Brain Parcellation	2868	FALSE	FALSE	643837,7293,54973,441869,643965,339453,2782,163688,6497,9651,27237,55966,8718,50651,473,10277,54897,23435,10747,1185,23254,79180,84301,6248,23207,729614,23013,149563,114819,55920,644068,127733,29092,9923,2048,57095,163702,90529,11123,57035,55219,57134,56181,84243,2810,126695,388610,6548,9064,27245,5511,2140,22826,83667,54797,10691,2035,79570,9410,23633,79140,149069,8668,55108,339487,57648,64766,2…
Brain_32	Brain_32	Glasser Brain Parcellation	6099	FALSE	FALSE	79854,57801,9636,375790,126792,118424,1855,54587,54998,81669,55052,643965,83858,29101,643988,142678,728642,65220,2782,2563,5590,199990,6497,5192,55229,127262,7161,339448,261734,26038,6146,23463,387509,11332,83715,79707,90326,55735,8863,11315,54206,473,2023,6518,199953,5293,56998,64802,23095,5226,378708,1676,6723,5394,26232,26270,57085,1185,90231,5351,9927,60672,943,9249,10630,55092,79180,23341,79…
Brain_33	Brain_33	Glasser Brain Parcellation	4477	FALSE	FALSE	643837,26155,84808,9636,126792,388581,118424,1855,54998,81669,55052,29101,984,163688,6497,79906,8764,63976,127262,57470,339448,55966,261734,8514,26038,11332,8718,79707,90326,23261,54206,50651,5293,22883,56998,10277,378708,1325,5195,23435,10747,4524,1185,4878,4879,9927,79180,79814,440567,149563,84809,105376805,6390,55160,23065,51154,832,23252,1650,57576,400745,8672,1889,2048,3399,6924,57095,2517,9…
Brain_34	Brain_34	Glasser Brain Parcellation	5273	FALSE	FALSE	729737,643837,148398,26155,84808,118424,126789,1855,54587,55052,219293,984,728642,6497,63976,7161,1677,55966,261734,6146,388591,80835,9903,100505887,9341,8863,54206,80045,9563,80176,84275,5293,22883,56998,84328,64802,10277,23095,54897,23435,26270,57085,4524,1185,4879,90231,5351,943,9249,93190,343069,7799,23254,55092,79180,11330,51032,842,23341,23207,284723,348487,54455,114819,100132147,55672,8480…
Brain_35	Brain_35	Glasser Brain Parcellation	3639	FALSE	FALSE	729737,100133331,643837,26155,57801,9636,375790,7293,51150,118424,6339,126789,1855,54587,643965,83858,643988,984,728642,65220,85452,5590,6497,5192,9651,55229,8764,63976,27237,1677,261734,388591,387509,8718,57449,3104,9903,55735,100505887,54206,473,80176,199953,5293,22883,56998,5195,10747,5394,2475,57085,4524,1185,90231,5351,943,9249,7799,23254,55092,51032,23207,284723,7709,149563,1187,348487,1148…
Brain_36	Brain_36	Glasser Brain Parcellation	3976	FALSE	FALSE	729737,79854,26155,84069,84808,388581,643965,984,163688,85452,27237,1953,9731,1677,339448,261734,8514,26038,388591,387509,83715,8718,9903,100505887,8863,50651,80176,199953,56998,10277,5195,23435,10747,2475,1185,9927,55187,9249,126767,23254,79180,11330,6248,23207,284723,7709,128272,100132147,55672,84809,105376805,9696,6390,11240,55920,55160,81569,126917,23065,26279,84196,2048,23028,7798,10236,1637…
Brain_37	Brain_37	Glasser Brain Parcellation	4474	FALSE	FALSE	729737,100133331,79854,7293,51150,118424,643965,64856,219293,339456,27237,55966,261734,387509,79707,9903,90326,9341,9563,80176,84328,116362,10277,23095,5195,5394,29914,4524,4879,5351,343069,10630,842,23341,84301,6248,284723,54751,729614,23013,7709,149563,55707,11240,55920,23352,23065,127733,8672,84196,2048,10236,55616,6924,55629,163702,90529,57185,11123,10250,25932,57035,6006,26119,149420,6195,82…
Brain_38	Brain_38	Glasser Brain Parcellation	3089	FALSE	FALSE	729737,79854,26155,118424,81669,55052,643965,83858,339456,85452,6497,8764,63976,7161,1677,55966,261734,388591,387509,83715,80835,9903,100505887,54206,473,80045,80176,56998,10277,5195,4524,1185,943,93190,343069,79180,11330,51032,1187,348487,114819,55672,105376805,79594,50809,2048,80818,55616,3399,6924,164091,149420,79947,2810,8547,2268,2537,199870,9698,3061,127544,9202,23154,339488,9967,1441,64769…
Brain_39	Brain_39	Glasser Brain Parcellation	5232	FALSE	FALSE	100133331,79854,7293,388581,54973,54998,81669,441869,643965,55210,339453,643988,142678,984,2563,5590,63976,27237,49856,9731,339448,26038,11332,79707,148479,90326,11315,54206,50651,473,84275,5293,84328,64802,23095,5226,378708,1325,1676,2475,29914,4524,90231,9927,10630,7799,79180,79814,84301,6248,23207,284723,54751,440567,729614,7709,54455,55707,84809,23400,6390,55160,84966,8659,126917,23065,51154,…
Brain_4	Brain_4	Glasser Brain Parcellation	4974	FALSE	TRUE	729737,100133331,79854,643837,148398,54991,118424,6339,116983,219293,83858,339453,643988,142678,728642,163688,2563,199990,6497,79906,27237,1953,49856,7161,1677,339448,261734,388591,83715,8718,57449,90326,55735,100505887,23261,8863,54206,50651,473,9563,10277,23435,10747,5394,2475,4879,90231,5351,126767,93190,126755,10630,7799,23254,11330,842,6248,23207,284723,54751,23013,149563,128272,54455,114819…
Brain_40	Brain_40	Glasser Brain Parcellation	4235	FALSE	FALSE	729737,643837,26155,80772,81669,55052,219293,83858,728642,339456,85452,6497,11079,55229,8764,27237,1677,261734,23463,9903,100505887,54206,473,2023,80045,9563,80176,199953,22883,56998,116362,10277,5226,5195,23435,26232,4524,1185,5351,9927,55187,9249,126755,23254,79180,23341,79814,440567,23013,149563,348487,128272,84809,23400,6390,126917,23065,2048,7798,55616,3399,6924,2517,1269,164091,5051,83442,7…
Brain_41	Brain_41	Glasser Brain Parcellation	2860	FALSE	FALSE	84808,126792,388581,80772,54587,81669,55052,643965,219293,11079,388585,63976,57470,339448,57449,148479,2023,9563,80176,84275,56998,54897,6723,26232,26270,374946,1185,9927,9249,55092,79180,842,79814,9696,23400,127707,8659,246181,22977,8574,400745,5909,998,6920,55616,57095,3155,2517,1269,6006,3925,83442,1043,2537,199870,23673,9473,93974,115273,9698,2170,3061,1307,8668,65108,113451,7579,2707,5690,79…
Brain_42	Brain_42	Glasser Brain Parcellation	3026	FALSE	FALSE	148398,54998,83858,163688,2563,199990,5192,55229,63976,27237,388588,339448,8718,9903,148479,23261,54206,473,6518,5226,23435,10747,29914,10459,9927,9249,23341,84301,284723,440567,729614,11209,105376805,6390,11240,8659,5322,127733,1650,50809,713,7798,3399,6135,6924,2582,163702,57134,57190,79000,64793,3151,63906,10726,84065,9064,5724,65979,54952,6883,10691,7805,9410,90853,10657,79140,149069,8668,306…
Brain_43	Brain_43	Glasser Brain Parcellation	3523	FALSE	FALSE	26155,84069,126792,80772,81669,643965,219293,2782,339456,85452,79906,388585,8764,63976,7161,8514,388591,387509,11332,57449,80835,55735,100505887,473,80045,84275,199953,22883,56998,10277,1676,1185,9927,55187,9249,126767,93190,126755,23254,79180,11330,23341,79814,54751,440567,348487,100132147,23400,84966,127707,8659,5322,79594,163933,978,65018,8672,2048,57095,1269,57190,164091,2134,79927,83442,1043…
Brain_44	Brain_44	Glasser Brain Parcellation	5206	FALSE	FALSE	79854,148398,84069,84808,54991,118424,80772,81669,55052,643965,64856,83858,55210,29101,2782,11079,5192,27237,7161,388588,83715,79707,80835,9903,90326,9341,80045,80176,5293,56998,84328,64802,116362,10277,1676,5195,29914,10459,57085,1185,9927,60672,943,55187,126767,343069,126755,10630,23341,79814,84301,6248,1187,348487,128272,26099,55707,100132147,6390,11240,81569,127707,8574,832,26279,79594,57576,…
Brain_45	Brain_45	Glasser Brain Parcellation	3276	FALSE	FALSE	729737,100133331,643837,984,63976,127262,55966,261734,6146,83715,8718,79707,90326,8863,54206,473,84275,378708,1676,23435,2475,4524,9249,343069,645425,10630,7799,23254,51032,84301,23207,54751,23013,1187,54455,55672,6390,81569,8659,23065,51154,23252,5322,26279,8672,84224,2046,23028,3399,6924,2582,10250,149420,64793,84243,2140,22826,65979,1104,2035,6429,9698,9410,90853,10657,79140,84734,55108,653121…
Brain_46	Brain_46	Glasser Brain Parcellation	4385	FALSE	FALSE	643837,84069,7293,116983,80772,643965,339453,643988,142678,2782,2563,79906,55229,7161,388588,9731,8514,83715,148479,23261,8863,473,84275,378708,1325,343069,645425,126755,10630,7799,84301,6248,23207,54751,440567,54455,26099,55920,81569,23252,5322,26279,127733,55450,8672,84224,29092,2046,714,23028,57095,2582,55629,163702,25949,23585,55219,57134,56181,149420,51042,126695,2827,2140,5724,1104,115273,6…
Brain_47	Brain_47	Glasser Brain Parcellation	3967	FALSE	FALSE	729737,100133331,643837,26155,51150,118424,6339,54973,1855,54998,83858,728642,2563,79906,8764,1677,261734,23463,8718,9903,23261,54206,50651,473,80176,199953,10277,23095,5195,4524,1185,9927,55187,7799,79180,23341,23207,284723,23013,1187,114819,84809,6390,55920,55160,126917,23065,127733,163933,57576,400745,50809,1889,2048,23028,7798,3399,10772,163702,90529,57185,10250,79000,164091,2134,149420,64793…
Brain_48	Brain_48	Glasser Brain Parcellation	3849	FALSE	FALSE	7293,118424,116983,142678,984,728642,2563,79906,55229,127262,7161,8514,388591,23463,90326,23261,8863,54206,80045,9563,84275,199953,64802,378708,1676,54897,5351,943,343069,126755,7799,23254,51032,23207,54751,149563,1187,54455,55707,55672,9696,6390,55920,81569,8659,23065,51154,22977,23252,5322,55450,65018,8672,84224,29092,2048,7798,10236,2582,6006,56181,10726,388610,22826,83667,1104,6883,2035,9672,…
Brain_49	Brain_49	Glasser Brain Parcellation	5018	FALSE	FALSE	729737,7293,118424,54973,1855,54998,55052,441869,643988,728642,2563,79906,127262,7161,388588,6146,23463,57449,79707,23261,11315,54206,50651,473,6518,84275,5293,23095,5226,5195,23435,4524,9927,126755,10630,7799,23341,84301,23207,54751,440567,23013,1187,128272,6390,55160,8659,23065,51154,22977,23252,5322,127733,65018,1650,712,713,23028,7798,10236,6924,2582,3155,10772,163702,90529,10250,25949,6006,5…
Brain_5	Brain_5	Glasser Brain Parcellation	3958	FALSE	FALSE	100133331,79854,643837,51150,6339,116983,54973,441869,219293,339453,643988,142678,728642,163688,2563,199990,6497,79906,55229,1953,49856,7161,9731,388591,83715,8718,3104,90326,55735,8863,50651,80045,9563,199953,54897,23435,10747,5394,90231,126767,126755,10630,11330,84301,23207,284723,54751,729614,149563,54455,26099,114819,55672,84809,105376805,55920,55160,81569,126917,5322,26279,163933,978,84224,2…
Brain_50	Brain_50	Glasser Brain Parcellation	4584	FALSE	FALSE	729737,100133331,79854,148398,375790,54991,51150,388581,54973,1855,441869,64856,83858,643988,142678,728642,65220,199990,55229,63976,27237,127262,388588,1677,339448,261734,8718,79707,90326,55735,9341,8863,54206,80176,199953,64802,116362,23095,5226,1676,5394,29914,57085,4524,90231,5351,60672,9249,7799,79180,842,284723,729614,23013,7709,149563,128272,114819,55672,84809,11209,23400,11240,8659,23352,2…
Brain_51	Brain_51	Glasser Brain Parcellation	4302	FALSE	FALSE	729737,100133331,79854,118424,54998,83858,984,728642,2563,79906,55229,127262,261734,6146,23463,387509,9903,90326,23261,9341,11315,54206,6518,80176,199953,56998,116362,23095,5226,378708,5195,23435,4524,90231,943,55187,343069,126755,7799,79180,23341,79814,23207,54751,440567,114819,55672,84809,6390,55160,126917,23352,23065,22977,163933,65018,84196,2048,23028,7798,6135,11313,10772,163702,90529,57185,…
Brain_52	Brain_52	Glasser Brain Parcellation	3271	FALSE	FALSE	729737,79854,54991,118424,1855,54998,441869,142678,984,728642,65220,11079,63976,261734,6146,8718,57449,9903,9341,8863,54206,473,6518,9563,80176,84275,199953,64802,23095,1676,26270,57085,4524,4879,90231,5351,9927,9249,55092,11330,23341,23207,284723,55672,11209,105376805,6390,11240,55160,8659,23352,22977,5322,55450,1650,400745,1889,84196,23028,7798,10236,3399,6135,3155,10772,26119,164091,63906,1072…
Brain_53	Brain_53	Glasser Brain Parcellation	5368	FALSE	FALSE	729737,643837,148398,26155,84069,80772,55052,441869,643965,64856,984,339456,85452,2563,6497,79906,8764,27237,7161,339448,261734,8514,388591,387509,83715,8718,57449,80835,3104,9903,90326,100505887,23261,9341,54206,50651,473,80045,9563,80176,199953,84328,116362,10277,5226,23435,5394,2475,29914,4524,4879,90231,5351,9927,943,9249,93190,343069,7799,23254,11330,51032,6248,23207,54751,729614,23013,14956…
Brain_54	Brain_54	Glasser Brain Parcellation	4123	FALSE	FALSE	729737,26155,54973,81669,29101,728642,79906,11079,5192,63976,27237,127262,7161,8514,23463,11332,79707,90326,55735,9341,54206,2023,80176,199953,56998,84328,64802,116362,10277,23095,5226,378708,1676,5195,29914,1185,90231,5351,9927,943,55187,9249,126767,126755,7799,23254,23341,79814,54751,440567,149563,54455,100132147,23400,6390,11240,127707,23352,246181,22977,8574,23252,5322,163933,65018,2048,7798,…
Brain_55	Brain_55	Glasser Brain Parcellation	4062	FALSE	FALSE	729737,26155,51150,118424,126789,54998,81669,55052,64856,643988,728642,199990,11079,5192,8764,63976,27237,388588,23463,9903,90326,9341,54206,6518,80176,199953,5293,56998,84328,116362,10277,23095,5226,1676,29914,57085,4524,1185,90231,5351,9927,55187,9249,126755,23254,79180,23341,79814,149563,348487,54455,55672,23400,6390,11240,55160,23352,246181,22977,8574,832,79594,163933,65018,2048,7798,55616,33…
Brain_56	Brain_56	Glasser Brain Parcellation	3879	FALSE	FALSE	148398,26155,57801,388581,54973,54587,54998,81669,64856,643988,984,163688,199990,11079,27237,388588,9731,8514,90326,9341,6518,80176,84275,199953,84328,116362,10277,5226,1325,1676,55187,9249,126755,10630,23254,79180,79814,84301,440567,149563,26099,6390,11240,81569,84966,246181,22977,8574,644068,79594,163933,978,65018,57576,29092,712,714,713,7798,57095,2582,23585,56181,79000,2134,51042,83442,1043,6…
Brain_57	Brain_57	Glasser Brain Parcellation	5354	FALSE	FALSE	148398,26155,84069,84808,126792,388581,54587,55052,64856,29101,984,11079,5192,388585,63976,27237,388588,57470,9731,339448,11332,9341,6518,9563,80176,84275,199953,56998,84328,64802,116362,10277,1676,29914,26232,57085,1185,4879,9927,10630,23254,55092,51032,842,79814,6248,348487,54455,26099,55707,9696,11240,55920,246181,22977,8574,832,644068,79594,84224,998,54361,2046,712,714,713,6920,55616,6924,570…
Brain_58	Brain_58	Glasser Brain Parcellation	5776	FALSE	FALSE	100133331,79854,148398,84069,84808,375790,118424,116983,80772,1855,54587,55052,643965,64856,984,2782,339456,85452,5192,388585,8764,63976,27237,9731,55966,388591,387509,79707,80835,100505887,9341,8863,2023,6518,80045,9563,80176,5293,56998,84328,64802,116362,23095,1676,5394,2475,29914,10459,374946,1185,4879,943,9249,126767,343069,645425,10630,23254,55092,51032,842,79814,84301,6248,729614,23013,1187…
Brain_59	Brain_59	Glasser Brain Parcellation	6134	FALSE	FALSE	26155,84808,51150,126792,388581,118424,126789,80772,1855,54587,55052,64856,219293,728642,65220,339456,85452,199990,11079,5192,55229,388585,63976,127262,7161,57470,6146,388591,387509,11332,57449,80835,148479,90326,100505887,9341,11315,2023,6518,80045,9563,80176,56998,64802,23095,5226,1325,6723,29914,26270,10459,57085,4879,90231,60672,943,55187,9249,93190,343069,55092,79180,842,23341,1187,348487,54…
Brain_6	Brain_6	Glasser Brain Parcellation	4695	FALSE	FALSE	729737,100133331,79854,643837,54991,51150,118424,6339,441869,64856,142678,984,728642,339456,85452,6497,55229,1953,49856,9731,1677,339448,261734,388591,8718,9903,55735,23261,9341,54206,50651,80176,199953,22883,116362,10277,1676,10747,5394,2475,29914,4524,90231,943,126767,93190,645425,126755,7799,23254,23341,23207,284723,54751,23013,149563,1187,54455,114819,100132147,55672,84809,11240,55920,126917,…
Brain_60	Brain_60	Glasser Brain Parcellation	6067	FALSE	TRUE	148398,84808,57801,9636,375790,7293,126792,388581,126789,54973,54587,54998,643965,219293,339453,643988,142678,2782,163688,5590,199990,11079,5192,9651,388585,8764,63976,27237,1953,7161,388588,9731,339448,8514,26038,387509,11332,57449,79707,148479,55735,11315,50651,2023,84275,199953,22883,56998,84328,64802,1325,5195,6723,26232,93611,1185,9927,60672,55187,9249,55092,842,79814,6248,440567,729614,7709…
Brain_61	Brain_61	Glasser Brain Parcellation	4923	FALSE	FALSE	84069,126792,118424,126789,80772,1855,54587,55052,643965,219293,65220,2782,339456,85452,199990,6497,5192,55229,388585,8764,63976,127262,7161,55966,6146,388591,387509,11332,83715,80835,9903,148479,100505887,473,2023,80045,9563,5293,56998,23095,1325,6723,5394,26270,10459,374946,1185,60672,943,126767,93190,343069,79180,11330,51032,1187,348487,128272,100132147,105376805,9696,127707,8659,23352,51154,2…
Brain_62	Brain_62	Glasser Brain Parcellation	5031	FALSE	FALSE	148398,26155,84808,126792,126789,1855,54587,81669,55052,643965,64856,2782,5192,9651,388585,8764,63976,127262,1677,55966,261734,79707,148479,8863,473,2023,80045,80176,5293,56998,84328,64802,23095,6723,29914,26232,26270,57085,1185,5351,60672,343069,10630,55092,1187,55707,114819,105376805,11240,127707,8659,23352,22977,8574,832,55450,400745,50809,54361,2048,10236,80818,6920,55616,3399,6135,6924,11313…
Brain_63	Brain_63	Glasser Brain Parcellation	4471	FALSE	FALSE	643837,84808,375790,126792,388581,126789,1855,81669,55052,219293,2782,5590,11079,5192,8764,27237,127262,7161,26038,23463,57449,79707,90326,55735,11315,2023,80176,5293,22883,56998,64802,5226,378708,1325,5195,6723,29914,26232,5351,9927,60672,343069,126755,23341,79814,440567,128272,55707,23400,6390,84966,23065,51154,8574,832,163933,65018,1650,57576,400745,50809,8672,249,29092,998,54361,2048,80818,55…
Brain_64	Brain_64	Glasser Brain Parcellation	6670	FALSE	FALSE	84069,84808,57801,7293,126792,388581,118424,6339,80772,83858,55210,65220,163688,339456,85452,5590,199990,11079,5192,9651,388585,8764,63976,1953,127262,388588,57470,9731,1677,339448,55966,26038,6146,388591,387509,11332,83715,79707,80835,3104,148479,55735,100505887,50651,2023,80045,5293,22883,5226,1325,54897,10747,6723,5394,26232,93611,26270,10459,374946,57085,1185,9927,60672,943,55187,126767,93190…
Brain_65	Brain_65	Glasser Brain Parcellation	3980	FALSE	FALSE	79854,84808,57801,9636,126792,388581,116983,126789,54973,1855,54587,54998,55052,55210,5590,199990,5192,9651,388585,8764,63976,127262,55966,26038,6146,79707,3104,9903,148479,8863,11315,2023,6518,84275,5293,56998,23095,6723,5394,93611,57085,1185,4878,9927,60672,55092,79180,842,128272,55707,11209,105376805,55160,8659,23352,246181,22977,8574,644068,55450,1650,400745,50809,1889,249,84196,54361,714,713…
Brain_66	Brain_66	Glasser Brain Parcellation	5617	FALSE	FALSE	100133331,643837,84069,54991,388581,6339,80772,54587,643965,64856,643988,142678,2782,163688,2563,199990,9651,27237,1953,388588,1677,339448,26038,387509,8718,148479,8863,11315,50651,473,84275,22883,1325,54897,23435,10747,5394,57085,90231,126767,93190,645425,10630,7799,23254,842,6248,284723,440567,729614,128272,100132147,11209,23400,55920,81569,84966,23252,5322,26279,55450,79594,163933,978,1650,508…
Brain_67	Brain_67	Glasser Brain Parcellation	3538	FALSE	FALSE	148398,57801,375790,116983,1855,54998,55210,643988,142678,984,2782,5590,199990,5192,8764,27237,127262,9731,8514,26038,90326,6518,84275,5293,84328,64802,5226,378708,1676,26232,5351,9249,10630,7799,23254,55092,79814,23207,54751,440567,7709,149563,128272,26099,55707,9696,23400,11240,55920,8659,23065,51154,246181,22977,644068,5322,65018,57576,998,712,714,713,55616,6135,55629,25932,25949,55219,2134,64…
Brain_68	Brain_68	Glasser Brain Parcellation	4739	FALSE	FALSE	84808,57801,375790,7293,126792,388581,54973,54998,81669,643965,64856,55210,339453,29101,643988,65220,163688,5590,11079,9651,388585,8764,63976,27237,388588,9731,339448,55966,26038,11332,57449,79707,3104,148479,55735,473,2023,84275,199953,22883,84328,64802,1325,6723,2475,26232,93611,57085,1185,5351,9927,55187,9249,23254,842,79814,7709,149563,11209,23400,81569,84966,8659,23065,246181,644068,5322,795…
Brain_69	Brain_69	Glasser Brain Parcellation	4203	FALSE	FALSE	148398,84808,57801,375790,51150,126792,118424,116983,54973,1855,643965,83858,55210,339456,85452,199990,11079,5192,9651,55229,8764,63976,49856,57470,9731,26038,6146,387509,11332,3104,90326,2023,5293,6723,5394,26232,93611,26270,374946,90231,60672,842,79814,1187,128272,23400,84966,23352,246181,22977,832,79594,978,65018,1650,57576,400745,249,5909,998,54361,712,713,23028,80818,6920,11313,3155,2517,107…
Brain_7	Brain_7	Glasser Brain Parcellation	5115	FALSE	FALSE	729737,79854,54991,54998,55052,441869,643965,219293,83858,29101,142678,728642,65220,2563,199990,55229,127262,7161,1677,339448,261734,6146,80835,9903,148479,100505887,23261,9341,11315,54206,473,6518,80045,9563,80176,199953,5293,56998,23095,5226,54897,23435,10747,29914,26270,10459,57085,4524,4878,90231,5351,60672,943,343069,126755,10630,11330,842,23341,729614,7709,54455,55707,55672,84809,11209,6390…
Brain_70	Brain_70	Glasser Brain Parcellation	2374	FALSE	FALSE	148398,84808,375790,54973,55210,85452,11079,9651,8764,63976,27237,388588,387509,11332,57449,79707,9903,473,6518,84275,199953,5293,56998,84328,64802,2475,26232,26270,57085,1185,90231,5351,60672,55187,9249,23254,79814,54751,7709,23400,84966,8659,51154,246181,22977,644068,5322,65018,57576,249,5909,712,714,713,6920,25949,57190,56181,5051,51042,83442,10163,6118,5724,83667,51102,7805,51538,113452,11345…
Brain_71	Brain_71	Glasser Brain Parcellation	4599	FALSE	FALSE	100133331,148398,57801,375790,7293,51150,388581,116983,126789,54973,54587,54998,441869,643965,64856,83858,55210,339453,643988,142678,728642,65220,2563,5590,199990,11079,9651,388585,8764,27237,49856,388588,57470,9731,1677,26038,83715,8718,57449,3104,148479,9341,2023,80176,84328,116362,23095,6723,5394,29914,26232,93611,26270,10459,57085,90231,5351,60672,51032,842,729614,7709,149563,128272,55707,112…
Brain_72	Brain_72	Glasser Brain Parcellation	6183	FALSE	FALSE	100133331,84808,57801,9636,375790,54991,126792,388581,54587,54998,55210,339453,643988,142678,2782,163688,2563,5590,199990,11079,9651,388585,8764,27237,49856,388588,57470,9731,339448,55966,26038,11332,83715,8718,57449,3104,148479,90326,8863,11315,2023,6518,84275,22883,84328,378708,1325,6723,5394,93611,374946,5351,60672,645425,6248,729614,23013,7709,11209,23400,11240,84966,23352,51154,246181,127733…
Brain_73	Brain_73	Glasser Brain Parcellation	4387	FALSE	FALSE	643837,26155,84069,6339,80772,81669,55052,643965,2782,339456,85452,5590,79906,8764,63976,8514,388591,387509,11332,57449,80835,9903,100505887,23261,11315,473,5293,22883,10277,5195,54897,23435,26232,1185,9927,55187,93190,645425,23341,79814,440567,348487,100132147,105376805,55920,84966,127707,26279,127733,79594,163933,978,50809,8672,249,2048,2517,1269,163702,57134,3925,2134,149420,79927,51042,79947,…
Brain_74	Brain_74	Glasser Brain Parcellation	4013	FALSE	FALSE	643837,84808,51150,118424,6339,126789,54998,81669,55210,29101,984,728642,65220,2782,163688,85452,2563,11079,5192,55229,127262,57470,6146,23463,11332,90326,23261,54206,5293,22883,5226,378708,1325,5195,6723,93611,26270,90231,60672,55187,93190,126755,7799,79814,23207,440567,348487,23400,6390,81569,84966,126917,23352,23065,51154,127733,79594,163933,65018,1650,57576,8672,1889,249,7798,11313,10772,7900…
Brain_75	Brain_75	Glasser Brain Parcellation	4632	FALSE	FALSE	84069,84808,80772,81669,55052,29101,339456,85452,2563,5590,11079,5192,57470,23463,387509,11332,80835,90326,55735,100505887,23261,11315,5293,22883,116362,5226,5195,54897,29914,93611,4879,55187,126767,93190,126755,11330,51032,440567,348487,100132147,6390,84966,127707,51154,79594,163933,978,65018,57576,249,84196,29092,998,2046,713,80818,6135,2517,1269,10772,25949,23585,3925,79927,51042,79947,3151,55…
Brain_76	Brain_76	Glasser Brain Parcellation	5434	FALSE	FALSE	643837,148398,26155,84069,126792,118424,126789,80772,81669,55052,219293,29101,728642,2782,339456,85452,2563,79906,11079,5192,7161,57470,388591,23463,387509,11332,83715,80835,100505887,23261,11315,54206,2023,80045,9563,5293,56998,5226,378708,1325,5195,54897,29914,93611,26270,4879,9927,60672,943,55187,126767,93190,343069,645425,126755,11330,23341,79814,440567,1187,348487,100132147,84809,6390,127707…
Brain_77	Brain_77	Glasser Brain Parcellation	1695	FALSE	FALSE	9636,51150,81669,55052,64856,11315,116362,378708,440567,149563,105376805,127733,163933,978,57576,249,84196,54361,712,714,713,6920,6135,25932,3925,51042,3151,126695,2537,51441,7805,79570,3208,113444,127700,7802,2275,51118,4725,656,127396,163732,51058,10969,4352,6487,533,7388,84871,1031,54432,374977,25973,51361,7398,3953,5142,26135,5301,81573,1486,117178,255631,56267,494115,2635,115361,729930,23507…
Brain_78	Brain_78	Glasser Brain Parcellation	5020	FALSE	FALSE	148398,26155,84069,57801,9636,126792,126789,80772,1855,54587,81669,643965,219293,29101,643988,85452,5590,11079,8764,57470,8514,26038,23463,387509,11332,57449,79707,55735,100505887,11315,6518,84275,22883,5195,54897,26232,93611,4878,4879,9927,55187,9249,126767,93190,126755,10630,55092,11330,23341,79814,440567,149563,1187,128272,100132147,84966,51154,832,644068,26279,978,65018,400745,84196,712,714,7…
Brain_79	Brain_79	Glasser Brain Parcellation	6447	FALSE	FALSE	148398,26155,84069,84808,57801,9636,375790,54991,126792,388581,126789,1855,54587,54998,81669,441869,643965,64856,219293,339453,29101,643988,142678,728642,2782,339456,2563,5590,199990,11079,9651,388585,8764,27237,388588,339448,23463,387509,57449,79707,3104,9903,148479,55735,8863,11315,473,2023,9563,80176,84275,199953,5293,22883,56998,84328,64802,116362,1325,1676,5195,6723,5394,2475,29914,26232,936…
Brain_8	Brain_8	Glasser Brain Parcellation	4313	FALSE	FALSE	729737,643837,26155,51150,219293,29101,643988,984,728642,85452,79906,27237,388588,8514,388591,23463,83715,80835,9903,55735,100505887,23261,9341,54206,80045,80176,199953,56998,116362,10277,5226,5195,29914,9927,943,55187,9249,343069,126755,10630,7799,23254,23341,79814,23207,54751,440567,149563,348487,54455,100132147,84809,6390,11240,55920,55160,81569,126917,163933,978,2048,7798,55616,3399,6135,2582…
Brain_80	Brain_80	Glasser Brain Parcellation	5366	FALSE	FALSE	148398,84808,51150,126792,126789,80772,54998,81669,643965,64856,55210,29101,643988,2782,27237,127262,388588,57470,9731,339448,26038,11332,57449,148479,55735,9341,6518,199953,64802,116362,1325,5195,54897,10747,6723,29914,26232,93611,57085,1185,55187,9249,645425,79180,842,79814,440567,729614,149563,55707,23400,84966,23065,8574,832,978,57576,400745,50809,1889,84196,998,712,714,713,6920,11313,2582,25…
Brain_81	Brain_81	Glasser Brain Parcellation	4534	FALSE	FALSE	729737,375790,51150,118424,1855,219293,83858,55210,728642,163688,339456,85452,2563,5590,8764,127262,1677,261734,388591,23463,387509,83715,80835,9903,55735,100505887,23261,9341,54206,473,80045,80176,5293,22883,56998,116362,23095,5226,23435,5394,26270,57085,4524,90231,60672,943,55187,126767,93190,343069,645425,126755,7799,11330,51032,23207,23013,1187,348487,128272,114819,100132147,55672,84809,55160…
Brain_82	Brain_82	Glasser Brain Parcellation	6395	FALSE	FALSE	100133331,643837,148398,57801,9636,375790,7293,51150,118424,54973,54998,81669,643965,83858,55210,339453,29101,643988,728642,65220,2782,2563,5590,199990,9651,55229,8764,63976,27237,127262,388588,57470,9731,261734,26038,23463,387509,11332,57449,3104,90326,55735,23261,54206,473,2023,84275,5293,22883,5226,378708,5195,23435,10747,6723,5394,26232,93611,26270,4524,90231,9927,60672,55187,645425,7799,7981…
Brain_83	Brain_83	Glasser Brain Parcellation	7455	FALSE	TRUE	729737,100133331,148398,26155,57801,9636,375790,54991,7293,51150,126792,118424,126789,54973,54587,54998,81669,643965,83858,55210,339453,29101,643988,728642,65220,163688,2563,5590,199990,6497,79906,11079,9651,55229,27237,127262,49856,57470,1677,6146,23463,11332,8718,57449,79707,3104,148479,90326,23261,11315,54206,473,2023,199953,5293,22883,10277,23095,5226,378708,1325,5195,23435,6723,5394,2475,262…
Brain_84	Brain_84	Glasser Brain Parcellation	5387	FALSE	FALSE	26155,54991,51150,118424,126789,54973,54998,81669,55052,83858,55210,29101,728642,2782,85452,2563,79906,11079,55229,8764,127262,57470,339448,6146,23463,387509,11332,57449,3104,9903,148479,90326,100505887,23261,54206,473,2023,5293,22883,56998,23095,5226,378708,1325,5195,23435,6723,26232,93611,26270,57085,4524,4879,60672,55187,9249,93190,23341,79814,23207,440567,149563,1187,348487,128272,100132147,1…
Brain_85	Brain_85	Glasser Brain Parcellation	4236	FALSE	FALSE	643837,57801,9636,375790,7293,51150,126792,126789,54973,1855,55210,339453,643988,2782,85452,2563,5590,79906,9651,388585,8764,63976,27237,1953,49856,388588,57470,9731,1677,55966,26038,83715,8718,57449,9903,148479,50651,80176,84275,22883,1325,5195,5394,26232,93611,26270,1185,9927,55187,51032,842,6248,7709,149563,54455,84809,105376805,84966,126917,5322,127733,79594,163933,978,57576,400745,50809,1889…
Brain_86	Brain_86	Glasser Brain Parcellation	4758	FALSE	FALSE	729737,148398,84808,57801,7293,51150,6339,126789,1855,54998,81669,55052,643965,64856,219293,83858,55210,728642,65220,339456,85452,2563,79906,11079,55229,8764,1953,49856,57470,1677,6146,388591,23463,387509,80835,3104,9903,148479,100505887,23261,11315,54206,473,80045,80176,5293,22883,5195,23435,10747,6723,93611,26270,10459,57085,90231,5351,9927,60672,943,55187,126767,93190,11330,23341,23207,348487,…
Brain_87	Brain_87	Glasser Brain Parcellation	2747	FALSE	FALSE	643837,84808,57801,126789,80772,1855,2782,5590,9651,8764,63976,1953,55966,26038,57449,148479,100505887,8863,80045,378708,5394,26232,4879,23341,84301,23013,1187,348487,100132147,105376805,5322,127733,79594,57576,400745,50809,84196,2048,55219,57134,164091,3925,2134,79947,54707,23038,27245,23673,2140,1104,51441,9698,79570,3061,553115,79140,57648,3208,7579,2707,79729,83931,1441,79753,7802,51440,656,6…
Brain_88	Brain_88	Glasser Brain Parcellation	4777	FALSE	TRUE	84808,57801,9636,375790,51150,126792,388581,126789,54973,1855,54998,81669,55052,55210,339453,643988,65220,2782,163688,5590,199990,11079,5192,9651,388585,8764,127262,388588,57470,9731,339448,55966,26038,11332,57449,79707,3104,148479,90326,11315,2023,6518,5293,22883,1325,6723,26232,93611,26270,4878,60672,126767,645425,79814,440567,7709,105376805,23400,84966,126917,23352,51154,246181,22977,8574,832,…
Brain_89	Brain_89	Glasser Brain Parcellation	6247	FALSE	TRUE	643837,57801,9636,375790,54991,7293,388581,116983,126789,54973,1855,54587,54998,55052,441869,643965,55210,339453,29101,643988,142678,2782,163688,2563,5590,199990,6497,5192,9651,388585,8764,27237,1953,49856,388588,339448,55966,8514,26038,8718,57449,79707,148479,90326,55735,8863,11315,50651,473,6518,84275,5293,22883,23095,378708,1325,6723,5394,26232,93611,4878,4879,5351,60672,126767,7799,6248,28472…
Brain_9	Brain_9	Glasser Brain Parcellation	4231	FALSE	TRUE	729737,100133331,643837,148398,26155,83858,29101,984,728642,2563,199990,27237,7161,1677,6146,23463,9903,90326,55735,23261,9341,11315,54206,80176,199953,116362,10277,5226,23435,10747,29914,57085,4524,4879,90231,55187,9249,126755,10630,7799,23254,79180,23341,23207,54751,440567,1187,54455,114819,55672,84809,6390,55920,55160,81569,126917,23065,163933,8672,9923,2048,7798,6135,11313,2582,163702,90529,5…
Brain_90	Brain_90	Glasser Brain Parcellation	4157	FALSE	FALSE	84808,57801,9636,375790,7293,51150,126792,388581,126789,54973,54998,643965,83858,55210,339453,65220,199990,79906,11079,5192,9651,388585,8764,63976,27237,49856,388588,57470,9731,55966,11332,3104,148479,84275,5293,378708,6723,5394,93611,26270,4878,5351,60672,842,729614,7709,26099,105376805,9696,23400,84966,8659,23065,644068,5322,127733,55450,1650,57576,400745,1889,249,84196,29092,998,712,714,713,80…
Brain_91	Brain_91	Glasser Brain Parcellation	2913	FALSE	FALSE	57801,51150,388581,54973,54587,54998,643965,64856,55210,65220,9651,1953,55966,83715,148479,8863,473,84275,116362,29914,26270,4878,4879,60672,51032,11240,127733,79594,57576,84196,29092,54361,714,10236,80818,6920,57095,2517,55629,11123,25932,25949,23585,3925,5051,51042,79947,3151,8289,54707,63906,84065,10163,199870,23673,51441,79570,9410,553115,8073,10657,55116,56063,64766,3208,339488,27095,7802,55…
Brain_92	Brain_92	Glasser Brain Parcellation	3148	FALSE	FALSE	84808,57801,126792,118424,126789,54998,81669,55210,65220,5590,11079,5192,9651,127262,388588,55966,26038,6146,11332,83715,148479,5293,22883,64802,378708,1325,6723,93611,26270,4878,60672,126767,79814,84966,23352,51154,832,55450,65018,1650,57576,400745,249,5909,998,80818,6920,57095,11313,2517,55629,10772,10250,6006,3925,83442,1043,55650,2810,84065,199870,23673,6118,93974,54797,54952,85028,51441,5110…
Brain_93	Brain_93	Glasser Brain Parcellation	3747	FALSE	FALSE	84808,57801,9636,375790,126792,388581,116983,126789,1855,81669,55052,643965,55210,339453,2782,5590,11079,5192,9651,388585,8764,63976,127262,57470,55966,26038,387509,11332,79707,3104,148479,11315,2023,6518,6723,5394,93611,26270,10459,374946,4878,60672,105376805,9696,84966,51154,832,55450,65018,1650,57576,400745,249,5909,998,54361,712,714,713,80818,6920,6135,11313,3155,2517,10772,25949,55219,3925,2…
Brain_94	Brain_94	Glasser Brain Parcellation	3419	FALSE	FALSE	84069,57801,9636,375790,126792,116983,126789,80772,55210,5192,9651,388585,388588,8514,26038,57449,80835,3104,148479,100505887,378708,93611,26270,10459,374946,1185,4878,4879,126767,93190,55092,11330,51032,23013,26099,55707,246181,832,79594,400745,249,998,2046,712,713,80818,6920,57095,2517,1269,55629,23585,79000,2134,79927,83442,1043,8289,55650,2810,23038,2827,27245,2537,23673,5511,1104,9672,51538,…
Brain_95	Brain_95	Glasser Brain Parcellation	5166	FALSE	FALSE	729737,643837,26155,84069,54991,7293,6339,116983,126789,80772,1855,219293,29101,643988,142678,984,163688,2563,79906,1953,49856,7161,9731,261734,8514,26038,388591,83715,8718,57449,80835,55735,23261,54206,50651,80045,9563,84275,199953,22883,56998,64802,10277,378708,1325,1676,5195,54897,10747,374946,4524,4879,9927,943,126767,93190,343069,126755,10630,7799,23254,55092,11330,79814,6248,23207,54751,149…
Brain_96	Brain_96	Glasser Brain Parcellation	2704	FALSE	FALSE	100133331,84808,54991,118424,54998,81669,64856,339453,643988,5590,11079,8764,27237,127262,388588,8514,26038,23463,11332,57449,79707,90326,9341,80176,56998,84328,64802,116362,5226,1676,5195,93611,57085,5351,9927,126755,23341,79814,84301,54751,7709,128272,54455,23400,11240,81569,23352,51154,23252,79594,65018,57576,84196,2048,25932,6006,83442,1043,8289,6548,2537,9473,51441,2170,1307,576,200081,11345…
Brain_97	Brain_97	Glasser Brain Parcellation	3661	FALSE	FALSE	148398,84069,57801,375790,126792,126789,80772,81669,55052,64856,219293,29101,643988,142678,2782,5590,199990,79906,11079,8764,27237,127262,7161,388588,26038,23463,11332,57449,90326,55735,11315,2023,199953,5293,22883,84328,64802,116362,5226,378708,1325,2475,26232,57085,1185,9927,55187,9249,126767,93190,126755,23254,79814,54751,440567,149563,1187,348487,100132147,23400,6390,84966,127707,51154,246181…
Brain_98	Brain_98	Glasser Brain Parcellation	4200	FALSE	FALSE	643837,84808,57801,375790,51150,126792,388581,126789,54973,54998,81669,643965,55210,339453,643988,2563,5590,199990,79906,11079,9651,55229,8764,27237,388588,57470,339448,26038,23463,57449,79707,3104,148479,5293,378708,5195,6723,29914,26232,93611,60672,9249,126755,10630,842,23341,79814,7709,23400,84966,23065,51154,832,127733,1650,57576,400745,8672,1889,249,998,2048,6920,11313,2582,2517,10250,25949,…
Brain_99	Brain_99	Glasser Brain Parcellation	3614	FALSE	FALSE	375790,54991,126792,54973,54998,81669,643965,83858,55210,29101,643988,142678,728642,85452,2563,5590,199990,79906,11079,55229,27237,127262,49856,388588,57470,9731,8514,26038,23463,387509,11332,57449,3104,90326,55735,11315,22883,5226,378708,5195,93611,4878,90231,5351,60672,55187,126755,79180,79814,440567,23400,81569,84966,126917,23352,23252,127733,79594,163933,978,65018,1650,57576,8672,249,5909,998…
Cell_growth_and_axon_guidance	Cell_growth_and_axon_guidance	Molecular Pathway Clusters	1033	FALSE	FALSE	2909,9826,23365,971,1020,8851,1072,1400,1808,1809,10570,56896,2064,9855,2242,2534,2932,3320,3326,3672,3688,3984,3985,4233,4628,4629,79784,4627,103910,4637,10398,8829,5058,5062,5063,23396,5361,5362,55558,91584,5364,5365,10154,23129,5788,5879,387,388,389,27289,6093,9475,6237,10371,9723,64218,10507,9037,57556,80031,8482,7094,54209,7305,25,348,393,627,659,1002,1382,1627,1630,1785,1826,1954,1982,2017,…
Cellular_locomotion	Cellular_locomotion	Molecular Pathway Clusters	316	FALSE	FALSE	55860,10121,10120,162,164,8907,10053,1174,8905,130340,160,161,163,1173,1175,375,821,829,830,93661,832,972,1062,1211,1213,5476,1508,1075,1509,1510,8722,1512,1513,1514,1519,1520,1515,1639,10540,11258,51164,84516,10671,1759,1785,26052,1778,1780,1781,51143,1783,8655,140735,3108,3109,3111,3112,3113,3115,3117,3118,3119,3120,3122,3123,3125,3126,3127,10437,3832,56992,81930,10112,3835,9493,26153,3796,8464…
Circadian_rhytm_and_long_term_potential	Circadian_rhytm_and_long_term_potential	Molecular Pathway Clusters	1130	FALSE	FALSE	23370,23439,25805,867,892,8812,904,905,1024,1025,1030,57530,1874,1875,50848,2280,5045,3065,3726,5594,5595,4221,9110,4609,9611,9612,23327,4738,56288,50855,142,56937,5494,5499,5500,5501,23645,5590,5933,387,54778,6233,5054,6497,6498,4087,4088,4089,4092,57154,64750,22938,6667,11171,10273,7027,7029,7040,7046,7048,7050,60436,51592,7311,7314,7316,7321,7323,9040,51377,9958,8239,25937,7514,9372,64682,1039…
Dendrite_morphogenesis_and_synaptic_plasticity	Dendrite_morphogenesis_and_synaptic_plasticity	Molecular Pathway Clusters	941	FALSE	FALSE	19,164,208,301,302,356,357,375,434,596,857,858,947,950,1130,1173,1182,1201,1385,1453,1742,1759,2054,2060,2149,2647,2773,2901,3257,3638,3799,4033,4218,4647,4935,5007,5048,5071,5119,5270,5289,5305,5322,5537,5552,5584,5798,5819,5861,5864,5872,5873,5990,6272,6281,6382,6385,6386,6396,6490,6504,6517,6616,6622,6691,6804,6809,6810,6811,6812,6843,6844,6845,6855,6857,6860,7110,7251,7306,7405,7879,8027,8291…
DNA_replication_and_recombination	DNA_replication_and_recombination	Molecular Pathway Clusters	593	FALSE	FALSE	94,143,409,472,545,659,908,1026,1499,1602,1736,1843,2185,2247,2264,2658,2697,3082,3178,3181,3183,3184,3192,3320,3326,3776,4216,4221,4609,4751,4880,4931,5063,5073,5111,5155,5159,5394,5570,5588,5594,5595,5609,5982,5983,5984,5985,6714,6950,7013,7014,7027,7157,7203,7520,7919,8550,8658,9104,9212,9314,9370,10039,10574,10575,10576,10694,10715,10728,11232,11284,22948,23293,23381,25849,25865,25913,26272,2…
Early_endosome_recycling	Early_endosome_recycling	Molecular Pathway Clusters	667	FALSE	FALSE	102,174,197,213,258,265,401138,57719,334,335,336,116519,338,348,8542,351,9210,652,80341,718,720,813,1000,1114,91851,10970,1356,1435,1471,1758,5611,10117,84141,2153,54757,56975,2200,2243,8074,2266,2335,11167,10272,2519,2621,51280,2719,3270,7184,3484,3486,3487,3488,3490,3569,3698,3827,3895,3912,3913,3915,3956,4052,4148,8720,4241,4221,56955,4240,11320,375056,10232,54587,147111,4924,5034,255738,10130…
Endocrine_system_development	Endocrine_system_development	Molecular Pathway Clusters	1579	FALSE	FALSE	8086,10776,8815,8548,891,9133,983,255919,23399,2010,2029,2801,64689,26003,474382,8331,8337,8338,8335,8334,3013,55766,3015,94239,255626,8970,85236,8340,8342,8341,8348,8349,3018,8347,3017,8345,54145,128312,3020,8290,8350,333932,8359,387893,221496,23592,4000,4001,23175,9663,64900,5594,5595,84930,79648,23310,54892,29781,55706,10783,140609,91754,4926,57122,55746,9972,9631,23279,23511,23165,23225,8021,…
GTPase_cycle	GTPase_cycle	Molecular Pathway Clusters	1049	FALSE	FALSE	10006,10152,10768,207,208,10000,558,10458,9564,55845,801,857,998,1003,1398,1495,1499,1500,1535,1536,23191,26999,1793,9844,63916,2534,3265,3320,3315,3685,3690,3708,3709,3710,3728,3791,3845,5600,6300,5603,1432,79109,9261,7867,64223,2475,653361,4688,4689,4690,8440,10787,3071,4846,4893,5058,5062,5063,5170,5290,5291,5295,5296,5335,5566,5567,5568,5578,5579,5580,5590,55615,5747,2185,5829,5879,5921,387,2…
Histone_modification	Histone_modification	Molecular Pathway Clusters	598	FALSE	FALSE	10157,1892,1962,3030,3033,501,51166,1738,1743,55526,38,39,2639,51268,8424,223,55217,79823,10919,11105,150572,2122,2145,2146,23067,29072,387893,4297,54904,55870,55904,56950,56979,58508,63976,6419,64324,64754,6839,7468,7799,79723,79813,8085,80854,83852,84444,93166,9739,9757,23127,79709,8985,51111,84787,5351,5352,9869,217,219,224,85007,123688,86,322,405,408,538,546,648,672,675,825,1111,1386,1387,148…
MAPK_signaling_pathways	MAPK_signaling_pathways	Molecular Pathway Clusters	2762	FALSE	FALSE	26523,27161,192669,192670,84883,207,208,10000,317,1820,1386,472,545,84126,6790,9212,54971,580,581,27113,79370,604,637,332,641,665,672,23774,29117,83990,7862,27154,7832,10498,834,843,835,839,8900,890,891,898,9134,900,902,8812,904,905,995,983,51755,8621,1017,1020,8851,1022,1025,1026,1027,1029,55835,1107,1108,1111,11200,1121,23019,25904,55571,4848,4849,4850,57472,246175,29883,9337,1353,84987,51241,2…
Neuvous_system_development	Neuvous_system_development	Molecular Pathway Clusters	2066	FALSE	FALSE	320,321,9546,57596,8573,28988,1740,1741,1742,9229,9228,58512,22839,2035,2036,2037,23136,57669,2902,2903,2904,2905,2906,2911,2915,9456,9455,9454,8825,64130,55327,347730,26045,347731,80059,22871,57555,54413,57502,22829,9378,9379,9369,10611,50944,22941,85358,81858,26037,6804,6812,6857,341359,91683,127833,9066,143425,214,923,6693,6614,5788,933,925,926,927,3688,8516,3689,3683,958,4756,1013,1002,1001,3…
Protein_catabolic_process	Protein_catabolic_process	Molecular Pathway Clusters	786	FALSE	FALSE	1540,4287,7128,7345,7347,7353,7375,7398,7874,8078,8237,8239,8287,8314,8665,8975,9097,9098,9099,9100,9101,9736,9929,9958,9960,10010,10213,10600,10617,10868,10869,10987,11274,23032,23252,23326,23358,25862,27005,29761,51029,51377,51633,54629,54726,54764,55031,55230,55432,55593,55611,55793,56957,57478,57558,57559,57602,57646,57663,57695,64854,78990,79184,79868,80013,80124,80149,83844,84101,84132,8418…
Purine_ribonucleotide_biosynthesis	Purine_ribonucleotide_biosynthesis	Molecular Pathway Clusters	488	FALSE	FALSE	226,229,230,217,219,223,224,501,218,221,222,10327,124,125,126,127,128,130,131,5160,5161,5162,1737,160287,3939,3945,3948,92483,5313,5315,2023,2026,2027,387712,441531,5223,5224,669,2597,26330,7167,5211,5213,5214,2203,8789,2821,5236,55276,3098,3099,3101,80201,2645,130589,2538,57818,92579,1738,5230,5232,5105,5106,55902,84532,83440,9562,31,32,38,47,89,100,107,108,109,111,112,113,114,115,132,142,158,15…
Pyruvate_metabolism_and_TCA_cycle	Pyruvate_metabolism_and_TCA_cycle	Molecular Pathway Clusters	337	FALSE	FALSE	50,137872,682,1431,728294,1737,1738,1743,81889,2271,2739,2954,3029,3418,3419,3420,3421,79944,3939,160287,92483,3945,3948,4191,4199,4200,10873,51660,25874,23530,4967,5160,5161,5162,8050,5163,5164,5165,5166,54704,57546,55066,5467,6256,6389,6390,6391,6392,6566,9123,23539,8803,8802,8801,7416,226,229,230,7086,8277,84076,441531,5223,5224,5230,5232,2597,2203,8789,6120,729020,5211,5213,5214,2645,3098,309…
Regulation_of_calcium_homeostasis	Regulation_of_calcium_homeostasis	Molecular Pathway Clusters	327	FALSE	FALSE	338,487,488,489,490,491,492,493,801,2268,2778,2782,2783,2784,59345,10681,2790,2791,55970,51764,54331,2785,2786,2787,2788,94235,2792,2793,2977,2974,10335,3708,3709,3710,3778,3779,10242,27094,27345,7804,1432,4842,4843,4846,84876,80228,5023,22953,5024,5025,5026,9127,5027,5051,10846,50940,5136,5153,5138,8654,5152,5175,5321,5515,5516,5518,5519,5525,5526,5527,5528,5529,5592,5593,5739,5781,5777,6546,654…
RNA_processing	RNA_processing	Molecular Pathway Clusters	1130	FALSE	FALSE	8086,10189,22794,51362,26097,10212,7919,9785,9775,84248,2733,51213,4116,55110,4686,22916,55706,57122,55746,9972,9631,23279,23511,23165,23225,8021,129401,79023,11097,348995,10762,53371,9818,23636,79902,4927,9688,4928,10482,56001,29107,84271,9883,100101267,8480,5903,9939,10921,84324,6396,81929,10569,10250,6426,9295,6427,6428,6429,6430,6431,6432,8683,9984,57187,84321,8563,79228,80145,7175,7307,19974…
Spindle_microtubule_assemble	Spindle_microtubule_assemble	Molecular Pathway Clusters	866	FALSE	FALSE	801,805,808,891,990,991,994,1063,1068,1263,1432,1499,1639,1663,1780,2009,2010,2801,3192,3297,3550,3796,3832,4033,4085,4739,4751,4869,4926,4957,5347,5515,5516,5885,6790,6795,7178,7283,7369,7840,8086,8243,8379,8409,8452,8480,8502,8517,8555,8556,8658,8766,8874,9055,9094,9113,9126,9150,9183,9212,9525,9585,9731,9735,9787,9793,9903,10101,10129,10210,10274,10300,10426,10460,10615,10636,10733,10735,10769…
Steroid_hormone_signaling_pathway	Steroid_hormone_signaling_pathway	Molecular Pathway Clusters	361	FALSE	FALSE	60,81,142,190,307,328,367,405,406,408,468,582,583,585,811,1029,1050,1051,1108,1385,1386,1387,1406,1407,1408,1432,1488,1499,1616,1655,1660,1959,2002,2033,2099,2114,2203,2322,2353,2521,2623,2626,2627,2637,2932,2957,2958,2959,2965,2969,3059,3065,3066,3091,3159,3164,3172,3275,3280,3297,3301,3315,3398,3429,3516,3670,3725,3727,4005,4088,4089,4205,4654,4760,4772,4780,4792,4808,4824,4853,4869,4929,5111,5…
Synaptic_transmission	Synaptic_transmission	Molecular Pathway Clusters	1159	FALSE	FALSE	18,55,134,152,154,183,351,551,552,745,784,869,885,1075,1139,1312,1605,1742,1855,1890,1906,1910,1959,2149,2171,2185,2257,2332,2475,2629,2693,2741,2859,2902,2906,2911,3060,3082,3358,3586,3673,3687,4099,4544,4846,4856,4884,4885,4887,4923,4985,4986,4987,4988,5020,5024,5590,5649,5724,5728,5999,6285,6348,6455,6543,6547,6548,6663,6714,6804,7133,7143,7432,7476,8530,8604,8898,9228,9229,9294,9378,9451,9456…
BIOC_169	BIOC:HIVNEF_PATHWAY	Molecular Pathways	56	FALSE	FALSE	356,5663,840,5664,4792,8772,4001,330,1677,5599,836,596,5580,142,4217,9530,1147,7124,355,7133,7132,4926,842,1616,331,835,6709,8837,9020,5925,8717,4193,1676,5591,5970,397,71,5062,8737,2934,7186,7185,5609,84823,317,8738,637,4000,841,4790,728642,4214,839,5921,329,984
BIOC_198	BIOC:MAPK_PATHWAY	Molecular Pathways	81	FALSE	FALSE	5595,4215,3265,5600,4792,11184,8986,5607,5602,11183,7042,5599,5604,10746,6195,5598,5894,5603,2002,4217,9064,1147,4609,7867,4149,1616,8569,4216,9020,5597,5879,8550,9448,5594,1326,6300,5596,6464,5058,2885,6197,4293,8717,6198,5608,5605,4294,5601,1432,7046,4296,5970,9252,5606,6416,2872,1385,5062,8737,7186,5609,5871,6199,9175,7043,1386,6885,3551,4790,6667,9261,7040,4214,6196,8491,3725,7786,2353,9693,1…
BIOC_200	BIOC:PPARA_PATHWAY	Molecular Pathways	52	FALSE	FALSE	5595,4199,5294,4792,10370,335,5465,5295,9612,8204,5568,1843,4023,5743,4609,336,7124,3303,5573,2168,3295,5925,65003,8431,1962,5594,5577,6776,10062,1387,5579,9611,51,5567,5970,2033,5575,3320,10891,1854,5578,5154,5290,6256,6777,8648,6667,5576,5469,10011,3725,4843
BIOC_207	BIOC:NFAT_PATHWAY	Molecular Pathways	51	FALSE	FALSE	1839,5595,58,183,5294,3265,1482,4878,4776,64100,5295,5599,5604,9421,5568,5894,3479,57172,2626,5573,801,2247,4773,9464,5594,5577,8536,5530,4775,2932,1387,6198,805,1489,1432,5567,5532,1906,811,808,5575,207,1452,4772,5290,814,5576,4208,2147,4620,5533
GO_0000018	GO:REGULATION OF DNA RECOMBINATION	Molecular Pathways	107	FALSE	FALSE	142,604,641,940,958,1111,2068,2074,2187,2521,2956,3005,3006,3007,3008,3009,3010,3024,3558,3565,3575,3586,3836,3838,4292,4361,4436,4437,5531,5788,5888,6118,6778,6830,7014,7037,7040,7158,7292,7320,7454,7468,8741,8914,8971,9400,9466,9984,10039,10097,10111,10189,10459,10635,10721,11105,22891,22976,23028,23347,23514,23529,29072,30009,50943,51010,51111,51149,51548,51750,54386,54537,55010,55063,55086,55…
GO_0000041	GO:TRANSITION METAL ION TRANSPORT	Molecular Pathways	105	FALSE	FALSE	22,392,475,538,540,567,1213,1244,1317,1318,1356,1785,2288,2495,2512,2694,3077,3263,3273,3458,3658,3934,4057,4241,4504,4891,5818,6505,6536,6556,6947,6948,7018,7036,7037,7220,7222,7223,7224,7225,7226,7779,7780,7781,7782,7922,9230,9311,9843,9914,10057,10058,10063,10424,10463,22853,23479,23516,25800,27032,27173,28982,29985,29986,30061,51076,51310,51312,53940,55240,55334,55532,55630,55640,55652,55676,…
GO_0000070	GO:MITOTIC SISTER CHROMATID SEGREGATION	Molecular Pathways	168	FALSE	FALSE	324,472,546,699,701,891,990,991,996,1060,1062,1063,1843,3192,3550,3619,3833,3834,3835,3837,4085,4751,4926,5119,5347,5885,5901,5925,6795,7175,7272,7273,7283,7517,7756,8243,8260,8379,8452,8658,8678,8697,8766,8881,9055,9126,9183,9184,9212,9232,9319,9493,9525,9555,9587,9700,9735,9787,9918,9928,9985,10051,10270,10300,10403,10459,10460,10464,10540,10592,10615,10726,10744,10783,11004,11044,11065,11130,2…
GO_0000075	GO:CELL CYCLE CHECKPOINT SIGNALING	Molecular Pathways	169	FALSE	TRUE	324,472,545,595,641,672,699,701,835,891,983,988,990,1017,1026,1027,1063,1111,1112,1263,1386,1407,1432,1763,1843,1869,2074,2177,2765,3014,3364,3550,4085,4193,4303,4361,4436,4582,4683,4998,5347,5371,5514,5591,5629,5781,5810,5883,5884,6118,6154,6419,6659,7157,7158,7175,7272,7508,7517,7756,7919,8091,8318,8379,8451,8555,8563,8738,8883,8914,9183,9184,9212,9319,9344,9575,9577,9587,9656,9735,9984,10116,1…
GO_0000077	GO:DNA DAMAGE CHECKPOINT SIGNALING	Molecular Pathways	115	FALSE	FALSE	472,545,595,641,672,835,983,988,1017,1026,1027,1111,1112,1263,1386,1407,1432,1869,2074,2177,2765,3014,3364,4193,4303,4361,4436,4582,4683,5347,5371,5514,5591,5781,5810,5883,5884,6118,6154,6659,7157,7158,7508,7919,8091,8451,8555,8563,8738,9344,9575,9577,9656,9984,10116,10769,11073,11200,11277,25896,25949,25988,26058,26270,26272,27339,29086,29935,29980,29997,51065,51149,51322,51343,51347,51499,51512…
GO_0000082	GO:G1/S TRANSITION OF MITOTIC CELL CYCLE	Molecular Pathways	214	FALSE	TRUE	90,91,199,207,301,324,328,472,571,586,595,596,637,815,835,894,896,898,990,993,997,1017,1018,1019,1020,1021,1026,1027,1029,1030,1031,1032,1033,1104,1263,1543,1654,1739,1869,1871,1874,1876,1956,1977,1978,1981,2103,2146,2255,2273,2672,2765,2935,3275,3373,3398,3624,3688,3741,4193,4331,4582,4678,4863,5127,5128,5129,5218,5310,5311,5356,5371,5426,5471,5530,5537,5591,5720,5721,5728,5777,5925,5932,5933,59…
GO_0000086	GO:G2/M TRANSITION OF MITOTIC CELL CYCLE	Molecular Pathways	137	FALSE	TRUE	351,472,571,595,641,672,801,805,808,890,891,983,990,993,994,995,1017,1019,1026,1030,1063,1111,1112,1263,1785,2029,2103,2273,2305,3306,3364,4204,4303,4361,4683,4998,5087,5218,5243,5347,5569,5884,5885,5889,5890,5988,6502,6604,6790,6873,7164,7465,7480,8091,8317,8493,8555,8766,8883,8929,9024,9088,9113,9212,9344,9525,9577,9833,9928,10083,10657,10763,10776,11073,11200,23194,23236,23476,25942,25949,2622…
GO_0000149	GO:SNARE BINDING	Molecular Pathways	110	FALSE	FALSE	19,25,773,1612,2054,2801,4905,5771,5867,6293,6532,6616,6622,6804,6809,6810,6811,6812,6813,6814,6843,6844,6845,6857,6860,6861,7127,7405,8301,8417,8673,8675,8676,8677,8766,8773,8774,8775,8938,9066,9341,9342,9482,9515,9554,9570,9632,9751,9810,9871,9892,10228,10427,10490,10497,10802,10814,10815,10972,11132,11336,11345,23025,23208,23256,23557,23673,26258,51542,51594,51760,53373,54732,55014,55610,55638…
GO_0000151	GO:UBIQUITIN LIGASE COMPLEX	Molecular Pathways	301	FALSE	TRUE	267,550,580,648,672,701,899,991,996,1027,1161,1163,1164,1642,1643,1911,1912,2861,4008,4289,4734,5071,5356,5469,6015,6045,6400,6468,6500,6502,6921,6923,7126,7186,7319,7320,7321,7322,7324,7332,7334,7335,7703,7993,8065,8139,8216,8315,8405,8445,8450,8451,8452,8453,8454,8507,8517,8535,8697,8816,8881,8945,9025,9246,9354,9412,9442,9443,9577,9604,9616,9730,9781,9810,9817,9820,9862,9903,9968,9978,10001,10…
GO_0000209	GO:PROTEIN POLYUBIQUITINATION	Molecular Pathways	236	FALSE	FALSE	267,329,331,580,596,642,672,865,867,996,997,1161,1499,1643,1654,2295,2874,3093,3429,4012,4193,4734,5071,5478,5987,6047,6048,6049,6500,6502,6737,6872,7064,7128,7174,7185,7186,7187,7188,7189,7267,7319,7320,7321,7322,7323,7324,7325,7326,7327,7328,7332,7334,7335,7336,7337,7681,8405,8452,8454,8658,8697,8881,8945,9025,9111,9246,9320,9354,9373,9520,9604,9666,9690,9781,9810,9830,9870,9978,10013,10075,101…
GO_0000228	GO:NUCLEAR CHROMOSOME	Molecular Pathways	227	FALSE	FALSE	86,120,332,546,641,672,675,1045,1104,1111,1457,1660,3014,3020,3021,3065,3066,3192,3306,3364,3550,3619,3622,3725,4171,4172,4173,4174,4175,4176,4292,4438,4439,4751,4796,4798,4998,4999,5000,5001,5111,5119,5347,5393,5422,5424,5425,5426,5427,5557,5558,5810,5883,5885,5888,5928,6002,6117,6118,6119,6598,6605,6839,6847,6853,7150,7153,7273,7283,7329,7528,8091,8243,8294,8295,8350,8351,8352,8353,8354,8355,83…
GO_0000280	GO:NUCLEAR DIVISION	Molecular Pathways	439	FALSE	TRUE	324,387,472,546,652,655,675,676,685,699,701,811,858,891,898,940,990,991,994,995,996,998,1027,1060,1062,1063,1104,1111,1164,1325,1613,1731,1761,1814,1843,1906,1908,1950,2059,2069,2072,2175,2177,2253,2316,2801,2827,3192,3209,3303,3304,3306,3479,3481,3550,3552,3553,3619,3622,3630,3643,3796,3832,3833,3834,3835,3837,3976,4041,4085,4288,4292,4342,4361,4437,4438,4439,4487,4603,4605,4733,4751,4762,4926,5…
GO_0000287	GO:MAGNESIUM ION BINDING	Molecular Pathways	221	FALSE	FALSE	25,27,108,141,159,248,250,375,403,495,1312,1326,1797,1854,2011,2023,2026,2027,2053,2081,2139,2237,2669,2729,2752,2770,2937,2956,3155,3251,3417,3418,3419,3420,3421,3607,3612,3705,4139,4217,4436,4598,4830,4976,5105,5138,5205,5236,5238,5239,5313,5315,5347,5359,5414,5464,5494,5495,5557,5566,5567,5609,5631,5634,5635,5636,5723,5901,5911,6009,6102,6195,6196,6197,6286,6300,6622,6732,6733,6788,6789,6794,6…
GO_0000302	GO:RESPONSE TO REACTIVE OXYGEN SPECIES	Molecular Pathways	222	FALSE	TRUE	25,100,207,301,328,337,347,348,358,374,383,388,538,558,572,578,596,655,664,695,824,836,847,948,983,1147,1263,1277,1398,1410,1421,1545,1571,1719,1728,1843,1894,1906,1938,1956,2021,2074,2081,2113,2146,2168,2176,2185,2241,2281,2308,2309,2353,2395,2534,2643,2775,2861,2876,2950,3039,3040,3043,3066,3082,3091,3162,3240,3297,3329,3373,3569,3586,3725,3741,3934,3939,4137,4151,4193,4217,4233,4313,4318,4353,…
GO_0000375	GO:RNA SPLICING, VIA TRANSESTERIFICATION REACTIONS	Molecular Pathways	324	FALSE	TRUE	708,988,1153,1207,1653,1655,1659,1660,1859,2332,2483,3167,3178,3181,3183,3185,3187,3189,3190,3191,3192,3312,3550,4116,4154,4236,4654,4670,4686,4691,4809,4857,4858,4869,4928,5356,5411,5725,5935,5936,5940,5978,6060,6063,6066,6421,6426,6427,6428,6429,6430,6431,6432,6433,6434,6606,6607,6625,6626,6627,6628,6629,6631,6632,6633,6634,6635,6636,6637,6638,6651,6732,6733,6936,7072,7307,7310,7375,7536,7737,7…
GO_0000377	GO:RNA SPLICING, VIA TRANSESTERIFICATION REACTIONS WITH BULGED ADENOSINE AS NUCLEOPHILE	Molecular Pathways	320	FALSE	FALSE	708,988,1153,1207,1653,1655,1659,1660,1859,2332,2483,3167,3178,3181,3183,3185,3187,3189,3190,3191,3192,3312,3550,4116,4154,4236,4654,4670,4686,4691,4809,4857,4858,4869,4928,5356,5411,5725,5935,5936,5940,5978,6060,6063,6066,6421,6426,6427,6428,6429,6430,6431,6432,6433,6434,6606,6607,6625,6626,6627,6628,6629,6631,6632,6633,6634,6635,6636,6637,6638,6651,6732,6733,6936,7072,7307,7310,7375,7536,7737,7…
GO_0000398	GO:MRNA SPLICING, VIA SPLICEOSOME	Molecular Pathways	320	FALSE	TRUE	708,988,1153,1207,1653,1655,1659,1660,1859,2332,2483,3167,3178,3181,3183,3185,3187,3189,3190,3191,3192,3312,3550,4116,4154,4236,4654,4670,4686,4691,4809,4857,4858,4869,4928,5356,5411,5725,5935,5936,5940,5978,6060,6063,6066,6421,6426,6427,6428,6429,6430,6431,6432,6433,6434,6606,6607,6625,6626,6627,6628,6629,6631,6632,6633,6634,6635,6636,6637,6638,6651,6732,6733,6936,7072,7307,7310,7375,7536,7737,7…
GO_0000428	GO:DNA-DIRECTED RNA POLYMERASE COMPLEX	Molecular Pathways	101	FALSE	TRUE	661,902,1022,2068,2071,2648,2957,2958,2959,2960,2961,2962,2963,2965,2966,2967,2968,4172,4331,4646,5422,5430,5431,5432,5433,5434,5435,5436,5437,5438,5439,5440,5441,5442,5557,5558,5828,6872,6873,6874,6875,6877,6878,6879,6880,6881,6882,6883,6884,6908,6917,8295,8464,9400,9519,9533,9646,10474,10621,10622,10623,10629,10849,11036,11128,23168,23248,23649,25885,27097,27297,30834,51082,51616,51728,54457,54…
GO_0000723	GO:TELOMERE MAINTENANCE	Molecular Pathways	131	FALSE	FALSE	142,328,472,545,546,641,675,898,908,1499,1736,1763,2067,2072,2237,2547,3104,3178,3181,3183,3184,3192,3320,3326,3364,4216,4361,4609,4683,4751,5073,5111,5371,5394,5514,5570,5588,5591,5594,5595,5609,5888,5889,5892,5976,5981,6117,6118,6119,6672,6714,6950,7011,7012,7013,7014,7015,7203,7486,7515,7517,7520,7874,8550,8658,9134,9156,9212,9401,9894,9937,10039,10111,10574,10575,10576,10694,10728,11284,22891…
GO_0000724	GO:DOUBLE-STRAND BREAK REPAIR VIA HOMOLOGOUS RECOMBINATION	Molecular Pathways	138	FALSE	FALSE	142,641,672,675,1111,2072,2073,2074,2187,2237,2521,3014,3364,3980,4171,4172,4173,4174,4175,4176,4361,4683,4796,5531,5885,5888,5889,5890,5892,5893,5932,5965,5980,6117,6118,6119,6421,7158,7334,7454,7486,7515,7516,7517,7528,8317,8318,8438,8914,9400,9401,9907,9985,10097,10213,10459,10635,10721,10933,11144,22891,22909,23028,23137,23347,23503,23514,25788,25836,25939,27343,29072,29935,51149,51444,51548,…
GO_0000725	GO:RECOMBINATIONAL REPAIR	Molecular Pathways	140	FALSE	TRUE	142,641,672,675,1111,2072,2073,2074,2187,2237,2521,3014,3364,3980,4171,4172,4173,4174,4175,4176,4361,4683,4796,5531,5885,5888,5889,5890,5892,5893,5932,5965,5980,6117,6118,6119,6421,7158,7334,7454,7486,7515,7516,7517,7528,8317,8318,8438,8914,9400,9401,9907,9985,10097,10213,10459,10635,10721,10933,11144,22891,22909,23028,23137,23347,23503,23514,25788,25836,25939,27343,29072,29935,51149,51444,51548,…
GO_0000775	GO:CHROMOSOME, CENTROMERIC REGION	Molecular Pathways	198	FALSE	TRUE	324,332,546,699,701,891,989,1051,1058,1059,1060,1062,1063,1452,1616,1639,1780,1783,1786,1788,2332,2491,3070,3192,3297,3619,3835,4085,4659,4735,4751,4928,4999,5048,5253,5314,5347,5501,5515,5516,5518,5525,5527,5663,5664,5885,5905,6249,6396,6612,6615,6795,6839,6847,6990,7153,7158,7175,7272,7405,7514,7756,8243,8379,8655,8850,9031,9126,9183,9184,9212,9555,9682,9735,9770,9793,9918,9985,10051,10274,1032…
GO_0000776	GO:KINETOCHORE	Molecular Pathways	134	FALSE	FALSE	324,332,699,701,891,989,1058,1060,1062,1063,1452,1639,1780,1783,2491,3192,3297,3619,3835,4085,4659,4735,4751,4928,4999,5048,5253,5347,5501,5663,5664,5905,6249,6396,6612,6990,7158,7175,7272,7514,7756,8243,8379,8655,8850,9183,9184,9212,9735,9770,9793,9985,10403,10428,10540,10615,10671,10910,11004,11130,11243,11258,23122,23157,23219,23279,23291,23332,23421,25909,25936,25942,26039,27085,51112,51143,5…
GO_0000779	GO:CONDENSED CHROMOSOME, CENTROMERIC REGION	Molecular Pathways	144	FALSE	TRUE	324,332,546,699,701,891,989,1051,1058,1059,1060,1062,1063,1452,1639,1780,1783,2491,3192,3297,3619,3835,4085,4659,4735,4751,4928,4999,5048,5253,5347,5501,5663,5664,5905,6249,6396,6612,6990,7158,7175,7272,7514,7756,8243,8379,8655,8850,9183,9184,9212,9735,9770,9793,9918,9985,10403,10428,10540,10615,10671,10910,11004,11130,11243,11258,11335,23122,23157,23219,23279,23291,23310,23332,23421,25909,25936,…
GO_0000781	GO:CHROMOSOME, TELOMERIC REGION	Molecular Pathways	162	FALSE	FALSE	142,328,472,545,546,641,675,983,1111,1642,1763,2067,2072,2145,2146,2237,2547,3014,3018,3020,3021,3104,3181,3981,4171,4172,4173,4174,4175,4176,4221,4361,4436,4683,4998,4999,5000,5001,5111,5371,5424,5431,5499,5500,5501,5514,5591,5813,5884,5888,5892,5976,6117,6118,6672,6741,7011,7012,7013,7014,7015,7158,7486,7515,7517,7520,8290,8294,8359,8360,8361,8362,8363,8364,8365,8366,8367,8368,8370,8520,8563,86…
GO_0000786	GO:NUCLEOSOME	Molecular Pathways	109	FALSE	FALSE	1058,3005,3006,3007,3008,3009,3010,3012,3013,3014,3015,3017,3018,3020,3021,3024,3662,5619,5620,7141,7142,7994,8290,8294,8329,8330,8332,8334,8335,8336,8337,8338,8339,8340,8341,8342,8343,8344,8345,8346,8347,8348,8349,8350,8351,8352,8353,8354,8355,8356,8357,8358,8359,8360,8361,8362,8363,8364,8365,8366,8367,8368,8369,8370,8968,8969,8970,8971,9555,23522,50809,54145,54737,55506,55766,56848,58531,83740,…
GO_0000793	GO:CONDENSED CHROMOSOME	Molecular Pathways	244	FALSE	TRUE	120,324,332,546,641,672,675,699,701,891,989,1045,1051,1058,1059,1060,1062,1063,1104,1111,1452,1639,1780,1783,2103,2177,2491,3014,3146,3148,3192,3297,3306,3364,3619,3835,3981,4085,4288,4292,4438,4659,4735,4751,4928,4999,5048,5119,5253,5347,5501,5663,5664,5810,5883,5885,5888,5905,6002,6249,6396,6419,6612,6795,6839,6847,6853,6990,7153,7158,7175,7272,7273,7283,7329,7514,7756,8243,8379,8467,8468,8655,…
GO_0000819	GO:SISTER CHROMATID SEGREGATION	Molecular Pathways	202	FALSE	TRUE	324,472,546,699,701,891,990,991,996,1060,1062,1063,1499,1663,1843,2237,3192,3550,3619,3833,3834,3835,3837,4085,4342,4361,4751,4926,5119,5347,5885,5889,5901,5925,6421,6795,7153,7155,7175,7272,7273,7283,7517,7756,8243,8260,8313,8379,8452,8658,8678,8697,8766,8881,9055,9113,9126,9183,9184,9212,9232,9319,9493,9525,9555,9587,9700,9735,9787,9918,9928,9985,10051,10270,10274,10300,10403,10459,10460,10464,…
GO_0000910	GO:CYTOKINESIS	Molecular Pathways	173	FALSE	TRUE	288,311,324,375,387,388,389,403,585,598,643,675,801,805,808,989,990,994,998,1058,1069,1263,1731,1813,1814,1894,2652,3619,3925,4627,4628,4735,5119,5289,5300,5339,5347,5413,5414,5581,5586,5921,5956,6093,6242,6651,6683,6711,6755,6790,6795,6840,7405,8452,8502,8555,8556,8678,8766,9055,9094,9101,9212,9371,9475,9493,9525,9585,9700,9727,9738,9798,9820,9897,9903,9928,10015,10096,10097,10112,10617,10733,10…
GO_0000922	GO:SPINDLE POLE	Molecular Pathways	170	FALSE	FALSE	801,805,808,891,990,991,994,1063,1068,1263,1432,1499,1639,1663,1780,2009,2010,2801,3192,3297,3550,3796,3832,4033,4085,4739,4751,4869,4926,4957,5347,5515,5516,5885,6790,6795,7178,7283,7369,7840,8086,8243,8379,8409,8452,8480,8502,8517,8555,8556,8658,8766,8874,9055,9094,9113,9126,9150,9183,9212,9525,9585,9731,9735,9787,9793,9903,10101,10129,10210,10274,10300,10426,10460,10615,10636,10733,10735,10769…
GO_0000956	GO:NUCLEAR-TRANSCRIBED MRNA CATABOLIC PROCESS	Molecular Pathways	112	FALSE	FALSE	472,677,678,1655,1797,2107,2935,3646,4116,4292,4686,4848,4849,5073,5393,5394,5433,5436,5976,6499,6741,7538,7812,7832,8559,9337,9652,9704,9775,9811,9887,9924,9939,9967,10140,10921,11044,11340,22794,22803,22849,22894,22916,23016,23019,23034,23049,23112,23293,23318,23381,23404,23644,23708,25804,25819,26019,26523,26986,27161,27257,27327,28960,29883,51010,51154,51594,51690,53918,54464,54512,54542,5509…
GO_0001101	GO:RESPONSE TO ACID CHEMICAL	Molecular Pathways	135	FALSE	TRUE	210,231,359,383,387,440,445,493,538,552,572,598,599,824,836,928,1027,1036,1051,1147,1277,1278,1282,1288,1290,1291,1307,1373,1385,1386,1490,1535,1536,1723,1728,1786,1788,1906,2155,2475,2534,2695,2729,2730,2741,2742,2743,2902,2937,2950,3184,3208,3297,3383,3651,3843,3856,4067,4313,4524,4914,4915,4976,5105,5111,5156,5289,5290,5311,5339,5602,5764,5970,6494,6495,6506,6750,7009,7054,7124,7422,7494,8001,…
GO_0001216	GO:DNA-BINDING TRANSCRIPTION ACTIVATOR ACTIVITY	Molecular Pathways	456	FALSE	TRUE	367,466,467,468,474,571,646,688,860,861,988,1044,1046,1050,1051,1052,1053,1054,1316,1385,1386,1388,1406,1482,1628,1649,1746,1747,1749,1761,1869,1870,1871,1874,1875,1877,1958,1959,1960,1961,1997,1999,2000,2002,2004,2005,2033,2034,2078,2099,2103,2104,2113,2115,2116,2118,2119,2120,2122,2294,2295,2296,2297,2299,2302,2303,2306,2308,2309,2313,2353,2354,2355,2494,2551,2623,2624,2625,2626,2637,2649,2735,…
GO_0001217	GO:DNA-BINDING TRANSCRIPTION REPRESSOR ACTIVITY	Molecular Pathways	313	FALSE	TRUE	165,429,430,463,467,571,579,604,639,1045,1051,1390,1602,1748,1876,1877,2004,2019,2023,2063,2077,2114,2117,2120,2307,2309,2625,2672,2908,3087,3090,3096,3199,3218,3235,3280,3297,3394,3428,3607,3642,3661,3725,4084,4088,4090,4149,4286,4335,4487,4601,4609,4773,4775,4776,4783,4790,4799,4825,5017,5080,5178,5325,5396,5458,5460,5463,5465,5467,5468,5629,5814,5970,5978,6097,6299,6304,6497,6498,6591,6615,666…
GO_0001227	GO:DNA-BINDING TRANSCRIPTION REPRESSOR ACTIVITY, RNA POLYMERASE II-SPECIFIC	Molecular Pathways	310	FALSE	FALSE	165,429,430,463,467,571,579,604,639,1045,1051,1390,1602,1748,1876,1877,2004,2019,2023,2063,2077,2114,2117,2120,2307,2309,2625,2672,2908,3087,3090,3096,3199,3218,3235,3280,3297,3394,3428,3607,3642,3661,3725,4084,4090,4149,4286,4335,4487,4601,4609,4773,4775,4776,4783,4790,4799,4825,5017,5080,5178,5325,5396,5458,5460,5463,5465,5467,5468,5629,5814,5970,5978,6097,6299,6304,6497,6498,6591,6615,6668,667…
GO_0001228	GO:DNA-BINDING TRANSCRIPTION ACTIVATOR ACTIVITY, RNA POLYMERASE II-SPECIFIC	Molecular Pathways	450	FALSE	FALSE	367,466,467,468,474,571,688,860,861,988,1044,1046,1050,1051,1052,1053,1054,1316,1385,1386,1388,1406,1482,1628,1649,1746,1747,1749,1761,1870,1871,1874,1877,1958,1959,1960,1961,1997,1999,2000,2002,2004,2005,2034,2078,2099,2103,2104,2113,2115,2116,2118,2119,2120,2122,2294,2295,2296,2297,2299,2302,2303,2306,2308,2309,2313,2353,2354,2355,2494,2551,2623,2624,2625,2626,2637,2649,2735,2736,2908,2969,3087…
GO_0001503	GO:OSSIFICATION	Molecular Pathways	408	FALSE	FALSE	43,89,90,92,93,103,154,182,197,207,240,246,249,265,374,387,433,468,490,506,525,537,596,632,649,650,651,652,653,654,655,656,657,658,659,796,846,847,860,861,864,865,1009,1021,1050,1051,1192,1213,1230,1277,1278,1280,1290,1291,1301,1305,1311,1432,1435,1462,1490,1499,1513,1591,1594,1655,1660,1749,1758,1834,1836,1893,1901,1956,1959,1969,2068,2091,2101,2131,2132,2185,2194,2201,2247,2261,2263,2268,2274,2…
GO_0001505	GO:REGULATION OF NEUROTRANSMITTER LEVELS	Molecular Pathways	213	FALSE	TRUE	18,41,43,107,135,148,150,223,320,477,488,590,747,783,801,808,815,1020,1103,1136,1138,1143,1201,1268,1312,1488,1621,1812,1813,1814,1815,1855,1861,2030,2054,2055,2332,2555,2571,2572,2644,2668,2670,2824,2852,2901,2914,2932,3060,3164,3176,3177,3351,3356,3688,3690,3766,4128,4129,4208,4842,5023,5028,5030,5053,5071,5413,5538,5579,5582,5663,5799,5864,5865,5868,5906,5908,6506,6507,6511,6512,6529,6530,6531…
GO_0001508	GO:ACTION POTENTIAL	Molecular Pathways	134	FALSE	FALSE	148,274,287,288,476,477,481,488,610,775,776,781,783,784,801,808,817,857,859,948,1134,1137,1141,1180,1201,1268,1269,1525,1739,1756,1824,1829,1832,2257,2258,2281,2316,2332,2629,2697,2702,2741,2767,2769,2776,2852,2859,3728,3736,3737,3741,3745,3747,3751,3752,3753,3757,3759,3760,3762,3764,3781,3784,4544,4915,4923,5023,5024,5025,5318,5774,6262,6323,6324,6326,6327,6328,6329,6330,6331,6332,6334,6335,6336…
GO_0001539	GO:CILIUM OR FLAGELLUM-DEPENDENT CELL MOTILITY	Molecular Pathways	138	FALSE	TRUE	109,338,480,493,583,585,1235,1672,1767,1768,1769,2622,3301,3622,3633,3948,4184,5360,5414,5991,6406,6407,6652,6865,6869,6870,7110,7141,7320,8195,8632,8701,8852,8911,9104,9148,9389,11189,22994,23230,23639,25790,25809,25858,25911,25981,26140,26330,27019,27285,29105,50487,51314,54514,54763,54777,54970,55036,55172,55329,55567,55726,55779,55870,56171,57119,58531,63978,64518,79582,79846,79925,80217,8025…
GO_0001558	GO:REGULATION OF CELL GROWTH	Molecular Pathways	414	FALSE	FALSE	25,91,94,102,183,185,186,207,348,387,393,551,552,596,604,623,627,634,659,684,694,734,780,817,859,952,978,984,998,1002,1020,1026,1027,1029,1031,1032,1154,1382,1399,1410,1457,1535,1594,1627,1630,1654,1785,1808,1826,1839,1906,1954,1956,1981,1982,2017,2023,2045,2064,2100,2137,2147,2185,2203,2258,2273,2335,2395,2475,2487,2539,2658,2661,2664,2697,2786,2803,2810,2931,2932,3009,3020,3021,3172,3249,3273,3…
GO_0001578	GO:MICROTUBULE BUNDLE FORMATION	Molecular Pathways	113	FALSE	FALSE	583,827,1641,1767,1769,2242,2302,2622,4131,4133,4926,5347,6101,6249,6674,6683,7320,7756,8086,8632,9055,9148,10112,10634,11076,11261,22919,22994,23116,23255,23332,23639,25809,25876,25981,26140,27019,27285,50487,51364,51673,54462,54768,54777,54839,54919,54970,55036,55130,55172,55201,55329,55755,55779,56171,57545,57701,57787,64446,79582,79819,79846,79864,79925,79989,80128,80217,81492,83538,83544,840…
GO_0001649	GO:OSTEOBLAST DIFFERENTIATION	Molecular Pathways	229	FALSE	TRUE	43,90,92,93,103,182,207,249,265,374,468,506,537,632,650,651,652,654,655,657,658,659,847,860,865,1021,1050,1051,1192,1213,1277,1291,1432,1462,1499,1591,1655,1660,1749,1969,2091,2101,2194,2201,2247,2263,2274,2658,2662,2735,2736,2737,3082,3183,3192,3199,3295,3336,3371,3376,3381,3399,3479,3481,3488,3491,3549,3569,3570,3572,3611,3726,3727,4015,4037,4041,4057,4077,4086,4088,4090,4091,4208,4209,4221,443…
GO_0001650	GO:FIBRILLAR CENTER	Molecular Pathways	140	FALSE	FALSE	31,177,814,1022,1316,1601,1663,1736,1875,1936,2020,2091,2101,2272,3169,3215,3815,3988,4092,4298,4781,4782,4794,4841,5049,5079,5195,5356,5435,5783,5987,6150,6239,6598,6615,6629,6875,6949,7013,7150,7296,7334,7343,7430,8161,8204,8284,8446,8467,8480,8615,8731,8991,9013,9020,9221,9618,9682,9730,9743,9807,9825,9875,9879,9891,9937,10421,10469,10522,10528,10537,10557,10849,10892,11262,11340,22858,23034,2…
GO_0001653	GO:PEPTIDE RECEPTOR ACTIVITY	Molecular Pathways	153	FALSE	TRUE	117,185,186,187,552,553,554,623,624,643,680,799,886,887,1230,1232,1233,1234,1235,1236,1237,1238,1240,1241,1394,1395,1524,1909,1910,2149,2150,2151,2357,2358,2359,2492,2587,2642,2692,2696,2740,2811,2826,2829,2831,2832,2833,2834,2837,2840,2847,2854,2855,2859,2861,2862,2925,2984,2986,3000,3061,3062,3577,3579,3973,4142,4157,4158,4159,4160,4161,4829,4881,4882,4883,4886,4887,4888,4889,4923,4935,4985,498…
GO_0001654	GO:EYE DEVELOPMENT	Molecular Pathways	371	FALSE	TRUE	43,86,93,94,182,220,356,357,362,468,490,493,578,581,585,596,631,639,652,654,655,658,659,668,775,793,835,1019,1027,1181,1270,1282,1289,1290,1295,1296,1410,1411,1412,1413,1414,1415,1417,1418,1419,1420,1421,1427,1497,1499,1543,1545,1641,1735,1739,1745,1746,1813,1826,1969,2047,2048,2055,2195,2200,2201,2202,2247,2255,2295,2296,2301,2303,2321,2625,2703,2737,2779,2782,2792,2823,2909,2916,3065,3066,3091,…
GO_0001655	GO:UROGENITAL SYSTEM DEVELOPMENT	Molecular Pathways	338	FALSE	TRUE	38,59,162,163,182,183,185,186,231,247,268,284,285,301,317,359,367,384,387,403,445,581,596,639,650,652,654,655,760,793,842,847,947,1027,1063,1282,1285,1286,1396,1399,1499,1512,1579,1592,1634,1636,1739,1958,2018,2028,2043,2045,2048,2049,2066,2099,2131,2138,2200,2246,2247,2253,2255,2263,2294,2296,2297,2302,2303,2624,2625,2650,2668,2719,2735,2736,2737,2828,3037,3070,3169,3207,3209,3217,3237,3239,3248…
GO_0001659	GO:TEMPERATURE HOMEOSTASIS	Molecular Pathways	174	FALSE	TRUE	18,33,37,43,89,93,116,134,153,154,155,216,324,406,468,857,948,1051,1149,1240,1268,1376,1621,1649,1666,1734,1778,1813,1907,1910,1958,2034,2104,2167,2171,2180,2271,2303,2308,2628,2697,2778,2827,2876,2887,3033,3060,3226,3297,3356,3397,3480,3516,3552,3553,3565,3566,3596,3600,3606,3662,3717,3910,3934,3952,3953,4012,4159,4237,4849,4851,4857,4858,4883,4898,4923,5020,5021,5334,5564,5565,5608,5618,5733,57…
GO_0001664	GO:G PROTEIN-COUPLED RECEPTOR BINDING	Molecular Pathways	295	FALSE	FALSE	116,133,134,135,150,152,153,156,157,181,183,185,333,407,408,409,434,488,551,552,582,624,636,708,718,727,796,797,801,808,887,1325,1392,1524,1636,1672,1673,1742,1759,1785,1814,1855,1856,1857,1901,1906,1907,1908,1910,2219,2316,2357,2534,2641,2691,2695,2767,2768,2769,2770,2771,2773,2774,2775,2776,2778,2779,2780,2781,2919,2920,2921,3060,3301,3303,3304,3312,3558,3576,3627,3640,3691,3716,3717,3814,4040,…
GO_0001666	GO:RESPONSE TO HYPOXIA	Molecular Pathways	307	FALSE	FALSE	18,94,100,101,133,134,158,177,191,205,207,210,212,218,283,285,317,329,358,360,387,405,430,481,538,571,572,596,650,655,664,665,677,768,824,834,836,846,847,857,863,890,891,947,952,1027,1137,1139,1141,1179,1263,1365,1385,1387,1410,1535,1536,1543,1788,1789,1803,1813,1869,1906,1909,1958,1978,2021,2023,2030,2033,2034,2056,2068,2071,2113,2155,2168,2185,2277,2309,2475,2627,2782,2792,3091,3099,3162,3163,3…
GO_0001667	GO:AMEBOIDAL-TYPE CELL MIGRATION	Molecular Pathways	475	FALSE	FALSE	14,25,90,91,94,183,186,207,239,284,285,301,306,309,335,348,350,382,387,388,393,397,411,493,498,506,575,634,652,655,659,708,811,889,949,958,1000,1003,1012,1201,1235,1460,1512,1545,1634,1647,1793,1803,1839,1906,1908,1910,1942,1947,1948,1950,1954,1960,1969,2013,2039,2050,2066,2113,2185,2191,2196,2241,2246,2247,2249,2252,2253,2255,2260,2303,2324,2335,2348,2475,2523,2624,2625,2637,2658,2668,2697,2719,…
GO_0001669	GO:ACROSOMAL VESICLE	Molecular Pathways	121	FALSE	FALSE	49,56,682,811,857,858,1102,1198,1459,1495,1525,1538,1738,1813,2319,2800,3074,3672,3767,3815,4016,4179,4240,4521,4688,4851,5104,5566,5864,6337,6457,6498,6677,6691,6804,6915,6950,6954,7417,8153,8372,8399,8541,8751,9043,9321,9899,10566,10585,11055,11057,11092,11131,22862,22994,23237,23545,23557,23617,26206,27120,27297,29127,51365,54586,54742,54760,55521,55591,56164,57082,57151,57481,64180,64518,6475…
GO_0001676	GO:LONG-CHAIN FATTY ACID METABOLIC PROCESS	Molecular Pathways	112	FALSE	FALSE	30,33,215,239,240,242,246,247,747,873,1374,1376,1543,1544,1545,1548,1549,1553,1555,1557,1558,1559,1562,1564,1565,1571,1572,1573,1576,1579,2052,2166,2180,2181,2182,2876,2879,2938,2944,2946,2948,2950,3992,4051,4056,5066,5321,5354,5595,5730,5740,5742,5743,5825,6342,6916,8399,8529,8605,8644,9415,9444,10005,10728,10965,10998,10999,11000,11001,11332,11343,22952,23205,23305,26061,26090,28965,28976,29785…
GO_0001678	GO:CELLULAR GLUCOSE HOMEOSTASIS	Molecular Pathways	172	FALSE	TRUE	111,114,150,177,572,846,1080,1215,1361,1392,1535,1581,1946,2021,2030,2044,2081,2281,2308,2309,2621,2626,2641,2645,2692,2729,2730,2822,2850,2852,2901,3091,3098,3099,3101,3123,3156,3170,3171,3383,3480,3607,3651,3745,3767,3799,3956,4035,4041,4221,4760,4804,4830,4831,4976,4986,5007,5019,5076,5105,5106,5127,5165,5176,5290,5295,5296,5428,5467,5530,5532,5562,5563,5566,5581,5798,5799,5879,5894,6434,6597,…
GO_0001701	GO:IN UTERO EMBRYONIC DEVELOPMENT	Molecular Pathways	367	FALSE	FALSE	86,90,91,94,100,102,115,133,207,284,320,338,367,398,405,430,538,598,639,648,650,653,655,657,675,677,689,705,727,729,788,824,841,891,1045,1046,1050,1051,1111,1376,1386,1437,1499,1603,1627,1906,1909,1999,2016,2021,2034,2068,2116,2186,2263,2294,2296,2530,2551,2623,2624,2625,2627,2648,2707,2709,2736,2737,2821,2885,3091,3276,3280,3294,3479,3481,3491,3516,3549,3586,3633,3688,3714,3726,3856,3880,3976,39…
GO_0001704	GO:FORMATION OF PRIMARY GERM LAYER	Molecular Pathways	121	FALSE	FALSE	90,652,655,657,659,1284,1289,1290,1291,1294,1295,1301,1303,1499,1843,1844,1846,1847,1969,2114,2116,2132,2138,2139,2263,2294,2296,2303,2335,2627,2697,2821,3196,3207,3281,3624,3673,3675,3676,3678,3679,3685,3688,3689,3690,3691,3693,3909,3912,3914,3975,4086,4087,4088,4313,4317,4318,4323,4324,4771,4838,5076,5460,5566,5573,6423,6615,6657,6722,6862,6886,6911,7296,7448,7473,7474,7481,8091,8320,8324,8516,…
GO_0001726	GO:RUFFLE	Molecular Pathways	178	FALSE	FALSE	87,199,208,302,324,378,382,387,660,822,1021,1072,1182,1464,1729,1785,1915,1956,1969,2017,2059,2191,2245,2268,3678,3685,3688,3690,3936,4210,4289,4534,4627,4641,4644,4646,4651,4771,4830,4831,5058,5141,5152,5335,5336,5341,5420,5662,5753,5756,5795,5868,5879,5921,6093,6188,6249,6277,6282,6285,6624,6714,6792,6868,7074,7094,7099,7168,7429,7430,7456,8394,8826,8844,8874,9026,9107,9181,9260,9265,9270,9368,…
GO_0001763	GO:MORPHOGENESIS OF A BRANCHING STRUCTURE	Molecular Pathways	196	FALSE	TRUE	25,90,133,183,186,367,374,473,596,639,650,652,655,780,846,859,1282,1305,1435,1499,1512,1522,1605,1739,1746,1813,1906,1909,1950,1969,2022,2045,2099,2131,2138,2246,2247,2252,2253,2255,2263,2294,2297,2303,2637,2658,2668,2719,2736,2737,2885,3082,3169,3202,3207,3209,3217,3237,3239,3371,3549,3586,3611,3791,3845,3911,3975,4041,4070,4089,4192,4233,4323,4435,4609,4613,4776,4824,4851,4855,5058,5076,5087,51…
GO_0001764	GO:NEURON MIGRATION	Molecular Pathways	156	FALSE	FALSE	429,460,474,558,581,815,816,885,886,1020,1233,1281,1398,1399,1496,1499,1600,1630,1641,1812,1813,1952,2011,2128,2258,2260,2290,2316,2534,2621,2624,2625,2676,2796,2823,3084,3675,3975,4131,4139,4192,4208,4692,4825,4897,4915,4916,4929,5048,5080,5108,5194,5414,5592,5649,5663,5879,6376,6387,6656,6695,6722,6774,6792,6900,7026,7080,7155,7280,7291,7422,7852,7976,8239,8403,8828,8829,8846,8851,8929,8941,918…
GO_0001818	GO:NEGATIVE REGULATION OF CYTOKINE PRODUCTION	Molecular Pathways	357	FALSE	FALSE	54,113,177,215,225,284,301,307,335,336,347,383,384,408,409,490,558,602,604,634,671,684,695,706,708,945,947,1001,1139,1149,1236,1240,1378,1411,1445,1524,1540,1649,1969,1991,1992,2146,2147,2150,2213,2302,2335,2615,2621,2625,2627,2629,2633,2693,2841,2864,2950,3071,3077,3082,3123,3134,3146,3162,3326,3440,3456,3458,3479,3565,3569,3586,3592,3593,3596,3623,3624,3625,3635,3718,3902,3929,3965,4057,4092,41…
GO_0001819	GO:POSITIVE REGULATION OF CYTOKINE PRODUCTION	Molecular Pathways	467	FALSE	FALSE	25,101,116,150,177,183,186,199,247,301,326,336,351,405,468,566,567,602,657,661,672,718,719,727,728,834,841,861,914,916,920,923,929,940,941,942,943,947,948,958,959,965,972,975,1051,1054,1116,1147,1191,1236,1385,1386,1432,1436,1437,1535,1536,1545,1604,1649,1652,1653,1654,1660,1813,1958,1991,2048,2069,2149,2150,2152,2207,2219,2268,2324,2597,2625,2626,2627,2648,2658,2865,2867,3065,3066,3082,3091,3098…
GO_0001822	GO:KIDNEY DEVELOPMENT	Molecular Pathways	293	FALSE	FALSE	38,59,162,163,182,183,185,186,231,284,285,317,359,384,387,403,445,581,596,639,650,652,654,655,760,793,842,847,947,1063,1285,1286,1499,1512,1579,1592,1634,1636,1739,1958,2028,2043,2045,2066,2131,2138,2200,2246,2247,2253,2255,2263,2296,2297,2302,2303,2625,2650,2668,2719,2736,2737,2828,3037,3207,3217,3237,3248,3280,3399,3570,3579,3611,3675,3764,3911,3913,3975,3976,4036,4038,4070,4072,4086,4087,4088,…
GO_0001824	GO:BLASTOCYST DEVELOPMENT	Molecular Pathways	106	FALSE	FALSE	86,100,398,675,705,824,1045,1111,1603,1999,2116,2551,3479,3726,4242,4678,4683,4695,4751,4838,4848,4849,5045,5460,5704,5890,5932,6137,6241,6498,6598,6670,6722,6830,7046,7319,7784,8452,8882,9113,9314,9318,9412,9421,9646,9654,9837,9927,10161,10361,10370,10400,10413,10436,10443,10566,23019,23168,25809,26469,27341,50861,51119,51639,53918,54475,54663,54880,54892,55723,56949,57142,57167,57718,57820,6397…
GO_0001837	GO:EPITHELIAL TO MESENCHYMAL TRANSITION	Molecular Pathways	157	FALSE	FALSE	90,182,265,650,652,653,655,753,1277,1499,1601,1605,1655,1942,2022,2042,2146,2253,2260,2263,2295,2296,2316,2475,2625,2651,2932,3037,3066,3082,3091,3169,3170,3182,3249,3516,3553,3569,3670,4017,4040,4087,4088,4089,4092,4192,4487,4851,4855,5515,5534,5728,6093,6275,6317,6386,6422,6423,6591,6615,6662,6910,6926,6934,6949,7040,7041,7042,7043,7046,7048,7049,7074,7080,7291,7472,7474,7478,7481,8091,8092,831…
GO_0001838	GO:EMBRYONIC EPITHELIAL TUBE FORMATION	Molecular Pathways	121	FALSE	TRUE	25,133,585,652,653,655,836,1499,1855,1856,1857,2348,2535,2625,2648,2668,2909,3091,4036,4522,4524,4838,4976,5076,5216,5566,5567,5727,5754,5898,5914,5916,5979,6046,6201,6385,6422,6423,6491,6495,6497,6659,6662,6664,6692,6768,6788,6789,7040,7042,7189,7248,7249,7289,7291,7408,7474,7475,7484,7798,7849,7976,8323,8463,8543,8915,9241,9355,9421,9585,9620,9968,10370,10395,10427,10522,10653,10959,11019,11146…
GO_0001841	GO:NEURAL TUBE FORMATION	Molecular Pathways	102	FALSE	FALSE	25,133,585,652,653,655,836,1855,1856,1857,2348,2535,2648,2909,3091,4036,4522,4524,4838,4976,5076,5216,5566,5567,5727,5754,5898,5914,5916,6046,6201,6385,6422,6423,6491,6497,6659,6664,6692,6768,6788,6789,7040,7042,7189,7248,7249,7289,7291,7408,7474,7798,7976,8323,8463,8543,8915,9241,9355,9585,9620,9968,10370,10395,10427,10522,10653,10959,11019,11146,23242,23513,23654,25831,25902,26160,27031,27443,2…
GO_0001889	GO:LIVER DEVELOPMENT	Molecular Pathways	147	FALSE	FALSE	34,38,50,100,205,301,382,383,440,445,538,570,595,634,790,1050,1051,1054,1361,1373,1374,1386,1459,1460,1543,1628,1956,2002,2146,2246,2267,2356,2487,2627,2671,2735,2737,3077,3082,3142,3155,3157,3162,3172,3175,3184,3249,3265,3280,3482,3549,3569,3586,3651,3673,3720,3845,3875,4088,4124,4192,4233,4357,4763,4838,4851,4853,5009,5105,5106,5111,5253,5290,5310,5311,5469,5589,5629,5727,5764,5774,5860,5906,59…
GO_0001890	GO:PLACENTA DEVELOPMENT	Molecular Pathways	144	FALSE	FALSE	100,133,207,283,329,405,430,639,653,655,659,677,682,841,899,1027,1045,1046,1050,1051,1432,1437,1508,1515,1594,1634,1747,2034,2057,2116,2186,2263,2624,2693,2697,2706,2707,2709,2885,3091,3280,3294,3326,3481,3491,3516,3586,3696,3726,3856,3880,3952,3976,4158,4188,4216,4221,4311,4435,4838,4853,5155,5310,5311,5467,5468,5469,5594,5595,5604,5654,5743,5747,5764,6194,6615,6647,6665,6670,6692,6696,6768,6781…
GO_0001894	GO:TISSUE HOMEOSTASIS	Molecular Pathways	268	FALSE	FALSE	12,21,24,31,54,60,71,101,154,213,216,231,284,323,482,537,563,567,580,581,582,583,585,596,632,760,796,947,952,1001,1003,1182,1200,1258,1280,1365,1435,1436,1445,1472,1490,1499,1512,1513,1525,1756,1901,1956,2034,2055,2074,2103,2131,2149,2185,2271,2296,2488,2623,2624,2651,2697,3209,3315,3375,3493,3494,3502,3512,3514,3549,3569,3574,3605,3635,3688,3690,3694,3845,3848,3908,3915,3933,3988,4054,4057,4069,…
GO_0001906	GO:CELL KILLING	Molecular Pathways	188	FALSE	TRUE	164,177,383,409,563,566,567,598,634,718,735,820,909,910,911,912,913,922,966,1054,1075,1113,1130,1379,1398,1511,1512,1524,1604,1667,1668,1669,1670,1671,1673,1773,1776,1991,2013,2147,2150,2208,2213,2597,3002,3004,3071,3075,3078,3080,3105,3106,3122,3123,3133,3134,3135,3136,3140,3151,3251,3273,3326,3346,3347,3383,3458,3565,3575,3592,3593,3594,3596,3606,3684,3799,3805,3811,3821,3822,3824,3853,3902,391…
GO_0001909	GO:LEUKOCYTE MEDIATED CYTOTOXICITY	Molecular Pathways	124	FALSE	FALSE	164,177,383,409,563,566,567,634,909,910,911,912,913,1054,1075,1130,1398,1511,1512,1524,1773,1776,1991,2013,2147,2150,2213,3002,3004,3071,3105,3106,3122,3123,3133,3134,3135,3136,3140,3251,3383,3575,3592,3593,3594,3606,3684,3799,3805,3811,3821,3822,3824,3902,3916,3952,3965,4068,4615,4843,5052,5272,5532,5551,5777,5788,5817,5819,5873,6318,6338,6372,6375,6688,6777,6813,6845,6955,6957,7305,7409,8417,87…
GO_0001933	GO:NEGATIVE REGULATION OF PROTEIN PHOSPHORYLATION	Molecular Pathways	342	FALSE	TRUE	25,103,104,135,183,207,284,324,348,408,409,578,581,623,624,634,650,652,655,753,801,805,808,836,857,859,867,868,891,1026,1027,1028,1029,1030,1031,1032,1050,1399,1609,1647,1756,1813,1843,1845,1848,1849,1855,1981,2022,2039,2041,2048,2167,2192,2475,2629,2675,2776,2810,2950,3082,3087,3156,3301,3315,3458,3486,3553,3558,3611,3642,3843,4035,4040,4041,4067,4091,4092,4142,4221,4298,4616,4690,4763,4771,4869…
GO_0001935	GO:ENDOTHELIAL CELL PROLIFERATION	Molecular Pathways	193	FALSE	TRUE	94,185,187,207,240,283,335,348,350,383,405,498,650,652,654,659,857,858,889,947,949,1012,1232,1285,1535,1739,1893,1950,1960,1969,2081,2152,2247,2260,2277,2321,2324,2475,2523,2524,2624,2658,2693,2697,3091,3146,3148,3162,3164,3357,3481,3586,3592,3593,3676,3690,3791,3952,4017,4192,4208,4323,4763,4804,4893,5155,5170,5228,5293,5335,5365,5468,5578,5587,5613,5617,5629,5797,6347,6356,6369,6387,6667,6678,6…
GO_0001936	GO:REGULATION OF ENDOTHELIAL CELL PROLIFERATION	Molecular Pathways	179	FALSE	TRUE	94,185,187,207,240,283,348,350,383,405,498,650,652,654,659,857,858,889,1012,1232,1285,1535,1893,1950,1960,2152,2247,2260,2277,2321,2324,2475,2523,2524,2624,2658,2693,2697,3091,3146,3148,3162,3164,3357,3481,3586,3592,3593,3676,3690,3791,3952,4192,4208,4763,4804,4893,5155,5170,5228,5293,5335,5365,5468,5578,5587,5617,5629,5797,6347,6356,6369,6387,6667,6678,6772,6774,6776,6868,7010,7026,7046,7057,706…
GO_0001938	GO:POSITIVE REGULATION OF ENDOTHELIAL CELL PROLIFERATION	Molecular Pathways	111	FALSE	FALSE	94,185,187,207,283,383,405,650,652,654,659,858,1012,1232,1535,1893,1950,1960,2152,2247,2260,2277,2324,2475,2624,2658,2693,3091,3146,3148,3162,3164,3357,3481,3586,3676,3690,3791,4192,4893,5155,5170,5228,5293,5335,5365,5578,5587,5629,6356,6369,6387,6667,6774,6776,6868,7010,7046,7060,7422,7423,7424,7432,7472,7474,7857,8742,8828,8829,8862,9037,9982,10000,10016,10344,23411,25865,26051,51157,51162,5154…
GO_0001952	GO:REGULATION OF CELL-MATRIX ADHESION	Molecular Pathways	128	FALSE	FALSE	25,71,94,182,347,387,395,596,604,683,780,916,948,1012,1021,1029,1236,1307,1435,1605,1613,1845,1946,2013,2039,2041,2042,2185,2523,2824,2932,3175,3204,3273,3611,3728,3791,3987,4035,4088,4321,4323,4617,4653,4680,4763,4771,5054,5291,5295,5314,5328,5590,5728,5747,5781,5786,5795,5879,5921,6093,6237,6281,6366,6370,6376,6385,6422,6548,6714,7010,7057,7070,7248,7264,7402,7414,7422,8573,8631,8751,8826,8829,…
GO_0001959	GO:REGULATION OF CYTOKINE-MEDIATED SIGNALING PATHWAY	Molecular Pathways	150	FALSE	FALSE	103,284,335,383,558,834,837,841,857,972,1435,1540,1893,1906,2150,2621,2672,2874,2950,3091,3093,3263,3303,3304,3326,3551,3554,3557,3569,3574,3654,3656,3661,3665,4321,4938,4940,5048,5071,5468,5469,5770,5771,5777,5781,5788,6091,6352,6586,6773,6850,6868,7128,7186,7294,7376,7444,7474,7737,7805,7837,7850,7852,8651,8737,8767,8772,8877,8904,8970,8996,9353,9370,9636,9641,9825,10019,10062,10293,10554,10555…
GO_0002020	GO:PROTEASE BINDING	Molecular Pathways	135	FALSE	FALSE	2,49,248,267,274,302,304,462,596,624,675,836,940,970,1213,1277,1278,1281,1311,1471,1475,1476,1803,1857,1893,1991,2152,2191,2319,2335,2932,3554,3630,3640,3675,3685,3688,3690,3815,3934,3949,4035,4102,4155,4798,4915,5045,5054,5071,5104,5265,5269,5272,5275,5345,5428,5621,5660,5728,5858,5886,6317,6318,6402,6407,6531,6717,6786,7076,7077,7078,7079,7124,7128,7157,7273,7316,7341,7415,7450,7917,8416,8738,8…
GO_0002027	GO:REGULATION OF HEART RATE	Molecular Pathways	103	FALSE	FALSE	100,133,146,147,148,153,183,186,274,287,488,522,552,775,776,781,783,801,805,808,817,845,857,859,1756,1813,1824,1829,1832,1906,1907,1908,2034,2281,2643,3270,3670,3728,3741,3752,3753,3757,3759,3760,3762,3784,4159,4193,4624,4625,4878,5020,5144,5318,5350,5566,5999,6262,6324,6327,6330,6331,6336,6474,6505,6546,6640,6717,6720,6863,6870,7168,7442,7531,8862,8913,9722,9992,10008,10021,10142,10371,10874,111…
GO_0002040	GO:SPROUTING ANGIOGENESIS	Molecular Pathways	185	FALSE	FALSE	25,94,185,187,207,240,284,301,387,634,652,998,1012,1870,1948,1960,1969,2050,2185,2246,2247,2277,2303,2324,2523,2624,2693,2752,2822,3146,3162,3164,3586,3592,3593,3678,3688,3716,3791,4017,4086,4215,4223,4804,4851,5170,5228,5286,5291,5315,5607,5743,6091,6271,6722,6915,6997,7010,7057,7082,7101,7422,7423,7424,8434,8503,8829,9037,9270,9314,9353,9723,9734,9982,10000,10014,10266,10365,10519,10769,11082,1…
GO_0002062	GO:CHONDROCYTE DIFFERENTIATION	Molecular Pathways	106	FALSE	FALSE	94,265,309,579,650,652,654,657,658,659,860,861,864,871,1280,1301,1311,1432,1490,1499,1893,2131,2202,2261,2734,2736,2737,2822,3207,3549,4017,4054,4088,4092,4094,4146,4192,4208,4209,4781,4856,4880,5447,5741,5744,5745,5781,5915,5916,6423,6474,6591,6660,6662,7040,7045,7046,7048,7227,7476,7480,7482,7483,7704,8091,8200,8313,8817,8840,9321,9451,10736,11173,22856,23213,23516,25987,26585,50515,51222,51320…
GO_0002064	GO:EPITHELIAL CELL DEVELOPMENT	Molecular Pathways	220	FALSE	FALSE	59,118,182,207,231,367,406,468,546,572,579,631,639,652,653,654,688,1000,1003,1021,1026,1041,1306,1365,1419,1761,1775,1874,1903,1969,2099,2150,2194,2195,2302,2303,2316,2317,2355,2683,2810,2828,2876,2889,2931,2932,2947,3091,3169,3172,3175,3202,3209,3295,3383,3549,3551,3553,3572,3642,3784,3849,3913,4233,4301,4478,4615,4643,4647,4821,4825,4851,4853,4855,4868,4914,5048,5080,5138,5144,5155,5170,5175,52…
GO_0002181	GO:CYTOPLASMIC TRANSLATION	Molecular Pathways	148	FALSE	TRUE	16,1660,1801,1802,1819,1938,1939,1968,1973,1974,1975,1981,1983,2107,2332,2475,2935,3646,3921,4690,4733,4736,5315,5936,6122,6124,6125,6128,6129,6130,6132,6133,6134,6135,6136,6137,6138,6139,6141,6142,6143,6144,6146,6147,6152,6154,6155,6156,6157,6158,6159,6160,6161,6164,6165,6167,6168,6169,6170,6171,6173,6175,6176,6181,6187,6188,6189,6191,6193,6194,6201,6202,6203,6204,6205,6206,6207,6208,6209,6210,6…
GO_0002221	GO:PATTERN RECOGNITION RECEPTOR SIGNALING PATHWAY	Molecular Pathways	172	FALSE	TRUE	329,330,331,409,695,708,857,929,948,958,1520,1535,1540,1654,2099,2150,2219,2672,2867,2874,3146,3303,3304,3329,3430,3654,3656,3659,3661,3662,3665,3929,4057,4067,4615,4792,4795,4814,4938,4940,5170,5245,5336,5581,5608,5802,5970,6197,6397,6565,6885,7096,7097,7098,7099,7100,7105,7128,7187,7189,7301,7353,7867,8546,8638,8767,8780,8915,9111,9258,9261,9572,9684,9698,9865,9867,9958,9971,10062,10211,10318,1…
GO_0002224	GO:TOLL-LIKE RECEPTOR SIGNALING PATHWAY	Molecular Pathways	121	FALSE	TRUE	329,330,409,695,857,929,948,958,1520,1535,1654,2099,2150,2672,2874,3146,3329,3430,3654,3656,3659,3661,3662,3665,3929,4057,4067,4615,4792,4795,4814,4938,5170,5336,5581,5802,6197,6885,7096,7097,7098,7099,7100,7128,7187,7189,7301,7867,8546,8767,8915,9111,9258,9261,9572,9684,9865,9867,9971,10062,10211,10318,10333,11027,11213,11314,22841,23098,23151,23180,23547,23643,26060,26191,27293,51135,51284,5131…
GO_0002237	GO:RESPONSE TO MOLECULE OF BACTERIAL ORIGIN	Molecular Pathways	363	FALSE	TRUE	19,25,54,128,133,207,210,249,338,356,383,387,445,488,496,558,567,623,654,671,706,721,728,820,824,834,836,841,842,923,929,941,942,948,949,958,968,1019,1051,1053,1147,1234,1236,1244,1267,1268,1269,1312,1373,1432,1437,1439,1440,1511,1524,1543,1544,1594,1604,1634,1667,1668,1669,1670,1671,1755,1906,1910,1991,2056,2149,2213,2241,2255,2263,2326,2353,2643,2672,2678,2679,2686,2687,2693,2697,2706,2796,2853…
GO_0002244	GO:HEMATOPOIETIC PROGENITOR CELL DIFFERENTIATION	Molecular Pathways	114	FALSE	FALSE	25,103,596,652,1106,1386,1436,1636,1938,2009,2068,2131,2296,2321,2322,2324,2625,3213,3214,3280,3313,3624,3791,3815,3981,4222,4254,4291,4300,4602,4780,4851,5008,5134,5156,5341,5591,5610,5663,5777,5788,5803,5977,5978,6422,6469,6547,6654,6655,6659,6688,6722,6886,6939,7040,7153,7157,7520,8546,8692,9119,9739,9841,10272,10370,10443,10468,10538,11051,11149,11277,22890,23094,23215,23376,23495,25942,26108…
GO_0002253	GO:ACTIVATION OF IMMUNE RESPONSE	Molecular Pathways	375	FALSE	FALSE	2,25,100,325,581,596,629,634,640,660,695,696,708,710,712,713,714,715,716,717,718,719,720,721,722,725,727,728,729,730,731,732,733,735,784,868,916,919,922,930,931,933,940,952,961,966,973,974,975,1191,1236,1240,1378,1379,1380,1387,1399,1401,1445,1493,1604,1675,1845,1967,2033,2207,2213,2219,2220,2268,2357,2358,2359,2533,2534,2547,2625,2633,2822,2854,2855,2856,2867,2874,3055,3071,3075,3078,3105,3115,3…
GO_0002262	GO:MYELOID CELL HOMEOSTASIS	Molecular Pathways	157	FALSE	TRUE	91,92,103,211,212,292,301,405,558,567,578,581,604,652,669,677,836,1021,1054,1432,1777,2034,2038,2039,2056,2068,2113,2116,2176,2309,2539,2623,2624,2625,2821,3059,3071,3091,3146,3148,3162,3202,3216,3276,3303,3304,3313,3398,3569,3579,3623,3624,3635,3658,3707,3717,3718,3815,4067,4090,4151,4254,4352,4891,5052,5142,5291,5293,5316,5469,5591,5771,5925,5926,6005,6194,6208,6218,6223,6229,6338,6521,6647,667…
GO_0002263	GO:CELL ACTIVATION INVOLVED IN IMMUNE RESPONSE	Molecular Pathways	279	FALSE	TRUE	25,100,164,301,306,351,538,602,604,634,640,695,867,911,930,940,941,942,958,959,972,975,1015,1113,1235,1378,1524,1773,1776,1794,1880,2067,2150,2185,2207,2213,2241,2242,2268,2294,2475,2624,2625,2896,2956,3071,3109,3122,3123,3134,3142,3146,3162,3329,3383,3394,3430,3439,3440,3441,3442,3443,3444,3445,3446,3447,3448,3449,3451,3452,3456,3458,3467,3558,3565,3566,3569,3570,3586,3593,3594,3596,3598,3606,36…
GO_0002274	GO:MYELOID LEUKOCYTE ACTIVATION	Molecular Pathways	223	FALSE	FALSE	102,177,199,306,351,399,566,640,671,695,712,728,814,867,914,945,972,1050,1075,1113,1191,1268,1269,1435,1437,1524,1773,1776,1794,1907,2150,2207,2213,2241,2242,2268,2294,2358,2624,2896,3146,3162,3329,3430,3458,3459,3460,3516,3565,3566,3569,3576,3579,3586,3596,3598,3600,3606,3662,3684,3689,3694,3696,3717,3727,3735,3815,3929,3937,3949,3965,4055,4067,4137,4282,4317,4345,4495,4615,4853,4878,5169,5170,5…
GO_0002285	GO:LYMPHOCYTE ACTIVATION INVOLVED IN IMMUNE RESPONSE	Molecular Pathways	194	FALSE	TRUE	25,100,164,301,538,602,604,634,911,930,940,941,942,958,959,972,975,1015,1235,1378,1880,2067,2150,2185,2207,2213,2475,2625,2956,3071,3109,3122,3123,3134,3142,3146,3329,3383,3394,3439,3440,3441,3442,3443,3444,3445,3446,3447,3448,3449,3451,3452,3456,3458,3467,3558,3565,3566,3569,3570,3586,3593,3594,3606,3662,3683,3718,3822,3916,3936,3955,3956,3958,3965,3981,4063,4064,4092,4179,4192,4242,4292,4436,46…
GO_0002286	GO:T CELL ACTIVATION INVOLVED IN IMMUNE RESPONSE	Molecular Pathways	114	FALSE	FALSE	301,538,602,604,634,911,941,942,972,975,1880,2150,2207,2213,2475,2625,3071,3109,3122,3123,3142,3146,3383,3439,3440,3441,3442,3443,3444,3445,3446,3447,3448,3449,3451,3452,3456,3458,3467,3558,3565,3566,3569,3570,3593,3594,3606,3662,3683,3718,3936,3958,3965,4063,4092,4179,4192,4602,5105,5590,5663,5734,5873,5914,5971,6095,6097,6194,6363,6556,6693,6774,6778,7157,7248,7292,8320,8767,8809,8995,9655,1053…
GO_0002366	GO:LEUKOCYTE ACTIVATION INVOLVED IN IMMUNE RESPONSE	Molecular Pathways	275	FALSE	TRUE	25,100,164,301,306,538,602,604,634,640,695,867,911,930,940,941,942,958,959,972,975,1015,1113,1235,1378,1524,1773,1776,1794,1880,2067,2150,2185,2207,2213,2241,2242,2268,2294,2475,2624,2625,2896,2956,3071,3109,3122,3123,3134,3142,3146,3162,3329,3383,3394,3430,3439,3440,3441,3442,3443,3444,3445,3446,3447,3448,3449,3451,3452,3456,3458,3467,3558,3565,3566,3569,3570,3586,3593,3594,3596,3598,3606,3662,3…
GO_0002377	GO:IMMUNOGLOBULIN PRODUCTION	Molecular Pathways	216	FALSE	FALSE	567,604,695,933,940,942,958,959,1235,1378,2048,2067,2213,2821,2956,3108,3109,3111,3112,3113,3115,3117,3118,3119,3120,3122,3123,3125,3126,3127,3133,3263,3329,3514,3558,3565,3566,3567,3569,3586,3596,3598,3981,4189,4292,4436,4437,4683,5245,5379,5383,5395,5423,5585,5591,5788,5950,6375,6778,6810,6830,6929,7009,7037,7040,7124,7158,7186,7189,7292,7293,7374,7441,7468,7494,7518,7528,8741,8888,9025,9156,94…
GO_0002429	GO:IMMUNE RESPONSE-ACTIVATING CELL SURFACE RECEPTOR SIGNALING PATHWAY	Molecular Pathways	291	FALSE	TRUE	25,100,581,596,634,640,660,695,696,719,728,784,868,916,919,930,931,933,940,952,961,973,974,975,1236,1240,1378,1380,1387,1399,1445,1493,1845,1967,2033,2207,2213,2219,2268,2357,2358,2359,2533,2534,2625,2633,2822,2854,2855,2856,2867,2874,3055,3071,3105,3115,3119,3123,3125,3265,3493,3494,3495,3497,3500,3501,3502,3503,3507,3514,3537,3538,3539,3542,3543,3551,3635,3702,3783,3822,3824,3932,3937,3958,3984…
GO_0002440	GO:PRODUCTION OF MOLECULAR MEDIATOR OF IMMUNE RESPONSE	Molecular Pathways	308	FALSE	TRUE	284,335,336,354,383,567,604,684,695,933,940,942,948,958,959,972,975,1178,1235,1378,1604,1653,1991,2048,2067,2150,2213,2625,2821,2865,2867,2956,3077,3098,3105,3108,3109,3111,3112,3113,3115,3117,3118,3119,3120,3122,3123,3125,3126,3127,3133,3134,3135,3162,3263,3329,3440,3456,3514,3553,3554,3558,3565,3566,3567,3569,3586,3596,3598,3605,3606,3718,3805,3815,3981,4092,4189,4292,4436,4437,4683,5225,5245,5…
GO_0002443	GO:LEUKOCYTE MEDIATED IMMUNITY	Molecular Pathways	440	FALSE	TRUE	164,177,182,196,306,325,326,383,409,563,566,567,602,604,634,640,684,695,708,710,712,713,714,715,716,717,718,720,721,722,725,727,729,730,731,732,733,735,867,909,910,911,912,913,925,930,939,940,958,959,970,972,975,1054,1075,1113,1130,1178,1191,1235,1378,1379,1380,1398,1401,1511,1512,1524,1604,1621,1636,1653,1773,1776,1991,2013,2067,2147,2150,2207,2208,2213,2241,2242,2268,2294,2302,2529,2624,2625,27…
GO_0002449	GO:LYMPHOCYTE MEDIATED IMMUNITY	Molecular Pathways	350	FALSE	TRUE	164,177,182,196,325,326,383,409,563,567,602,604,634,695,708,710,712,713,714,715,716,717,718,720,721,722,725,727,729,730,731,732,733,735,909,910,911,912,913,925,930,939,940,958,959,970,972,975,1054,1075,1130,1178,1191,1235,1378,1379,1380,1398,1401,1512,1604,2013,2067,2207,2208,2213,2302,2529,2625,2794,2956,3002,3004,3071,3077,3105,3106,3108,3109,3111,3112,3113,3115,3117,3118,3119,3120,3122,3123,31…
GO_0002455	GO:HUMORAL IMMUNE RESPONSE MEDIATED BY CIRCULATING IMMUNOGLOBULIN	Molecular Pathways	121	FALSE	TRUE	325,602,708,710,712,713,714,715,716,717,718,720,721,722,725,727,729,730,731,732,733,735,975,1191,1378,1379,1380,1401,1604,2208,2213,2302,3263,3426,3493,3494,3495,3497,3500,3501,3502,3503,3507,3514,3537,3538,3539,3542,3543,4049,4153,4179,5777,5788,7124,7784,9156,10747,28378,28385,28386,28388,28389,28391,28392,28394,28395,28396,28397,28400,28401,28408,28409,28410,28412,28414,28420,28423,28424,28426…
GO_0002456	GO:T CELL MEDIATED IMMUNITY	Molecular Pathways	109	FALSE	FALSE	177,182,196,326,383,563,567,634,909,910,911,912,913,925,970,975,1075,1178,1512,1604,2013,2213,2529,2625,2794,3004,3071,3077,3105,3106,3122,3123,3125,3133,3134,3135,3136,3140,3146,3251,3329,3383,3440,3456,3553,3554,3565,3569,3575,3592,3593,3594,3606,3821,3824,4092,4179,5532,5551,5590,5788,5817,5819,5873,6375,6504,6885,6955,6957,7133,7186,7189,7292,7454,7784,7855,8284,8417,8772,8809,9390,10384,1085…
GO_0002460	GO:ADAPTIVE IMMUNE RESPONSE BASED ON SOMATIC RECOMBINATION OF IMMUNE RECEPTORS BUILT FROM IMMUNOGLOBULIN SUPERFAMILY DOMAINS	Molecular Pathways	356	FALSE	TRUE	100,177,182,196,301,325,326,383,563,567,602,604,634,695,708,710,712,713,714,715,716,717,718,720,721,722,725,727,729,730,731,732,733,735,909,910,911,912,913,920,925,930,939,940,941,958,959,970,972,975,1075,1178,1191,1235,1378,1379,1380,1401,1512,1604,2013,2067,2207,2208,2213,2302,2475,2529,2625,2794,2956,3004,3071,3077,3105,3106,3108,3109,3111,3112,3113,3115,3117,3118,3119,3120,3122,3123,3125,3126…
GO_0002526	GO:ACUTE INFLAMMATORY RESPONSE	Molecular Pathways	112	FALSE	FALSE	12,90,101,116,134,197,241,325,336,445,462,695,718,923,1051,1236,1268,1401,1773,1776,1910,1991,2056,2131,2147,2152,2157,2161,2213,2335,2529,2625,2683,2865,2867,2950,3077,3133,3240,3250,3383,3552,3553,3565,3569,3570,3572,3579,3630,3700,3818,3929,3934,4153,4889,4968,4988,5004,5005,5008,5068,5265,5294,5345,5359,5547,5733,5743,6279,6288,6289,6291,6774,6863,7036,7124,7292,7412,7442,7784,8600,8792,8876,…
GO_0002573	GO:MYELOID LEUKOCYTE DIFFERENTIATION	Molecular Pathways	208	FALSE	TRUE	142,302,325,351,537,632,634,652,677,714,760,814,841,861,863,920,972,975,998,1021,1050,1051,1053,1230,1236,1385,1432,1435,1436,1437,1440,1499,1880,1943,1969,2101,2124,2150,2194,2200,2242,2353,2475,2488,2623,2624,2625,2629,2719,2739,3059,3123,3204,3297,3398,3428,3458,3516,3565,3567,3593,3600,3605,3623,3624,3635,3658,3662,3665,3694,3696,3725,3726,3815,3930,3976,4055,4057,4067,4254,4286,4318,4495,460…
GO_0002683	GO:NEGATIVE REGULATION OF IMMUNE SYSTEM PROCESS	Molecular Pathways	434	FALSE	FALSE	2,100,103,116,134,135,196,207,246,259,284,301,325,335,336,347,383,384,409,472,558,604,634,640,652,653,671,684,695,708,710,714,722,725,727,836,861,864,865,868,933,941,942,961,966,968,972,1021,1051,1268,1269,1281,1378,1379,1380,1398,1432,1493,1499,1524,1604,1652,1739,1803,1813,1831,1840,1843,1845,2064,2200,2213,2241,2267,2268,2294,2302,2534,2615,2624,2633,2737,2796,2841,2852,2874,2876,2896,3055,307…
GO_0002685	GO:REGULATION OF LEUKOCYTE MIGRATION	Molecular Pathways	210	FALSE	TRUE	100,101,102,134,177,199,207,301,326,347,351,387,391,399,623,653,683,708,719,727,728,811,928,961,972,975,1230,1235,1236,1240,1398,1399,1435,1436,1524,1652,1803,1843,1893,1906,1907,1908,1991,2150,2155,2185,2277,2358,2526,2529,2621,2660,2833,2841,3071,3146,3162,3204,3383,3554,3565,3569,3570,3576,3579,3592,3627,3673,3674,3676,3929,3958,3965,4067,4192,4254,4267,4282,4323,4345,4354,4478,4615,4681,4856,…
GO_0002687	GO:POSITIVE REGULATION OF LEUKOCYTE MIGRATION	Molecular Pathways	135	FALSE	TRUE	101,102,177,199,351,387,623,708,719,728,811,961,972,1230,1235,1236,1240,1435,1436,1524,1906,1907,1908,2150,2155,2185,2277,2358,2621,2660,3071,3146,3383,3554,3565,3569,3570,3576,3579,3592,3627,3673,3674,3676,3929,3958,3965,4192,4254,4267,4323,5025,5054,5228,5594,5595,5641,5724,5747,5764,5879,5880,5919,6278,6346,6348,6351,6352,6354,6355,6363,6364,6366,6369,6375,6376,6387,6403,6504,6688,6693,6846,68…
GO_0002688	GO:REGULATION OF LEUKOCYTE CHEMOTAXIS	Molecular Pathways	122	FALSE	FALSE	102,199,683,708,719,727,728,811,972,1230,1235,1236,1240,1435,1436,1524,1652,1803,1843,1906,1907,1908,2150,2155,2185,2277,2358,2621,2660,2841,3071,3146,3565,3569,3570,3576,3579,3592,3627,3929,3965,4067,4192,4282,4354,4681,4856,5054,5228,5594,5595,5641,5747,5764,5879,5880,5919,6278,6346,6347,6348,6351,6352,6354,6363,6366,6375,6387,6504,6688,6846,6868,7057,7060,7422,7423,7424,7474,7941,8995,9353,975…
GO_0002695	GO:NEGATIVE REGULATION OF LEUKOCYTE ACTIVATION	Molecular Pathways	187	FALSE	TRUE	135,301,383,384,472,558,604,634,640,652,671,695,836,861,864,865,868,941,942,972,1051,1268,1269,1378,1493,1739,1840,1845,2064,2213,2241,2267,2268,2294,2302,2615,2737,2796,2852,2896,3071,3077,3123,3134,3135,3142,3146,3162,3398,3440,3456,3549,3558,3559,3565,3566,3586,3598,3623,3624,3635,3659,3718,3902,3949,3958,3965,4067,4092,4192,4332,4345,5074,5169,5573,5585,5621,5771,5777,5788,6375,6376,6385,6422…
GO_0002696	GO:POSITIVE REGULATION OF LEUKOCYTE ACTIVATION	Molecular Pathways	409	FALSE	TRUE	100,101,164,177,199,207,301,387,399,558,567,572,596,604,648,683,695,857,861,864,865,912,914,916,920,921,923,939,940,941,942,952,958,959,961,970,972,975,1026,1050,1075,1141,1236,1326,1378,1445,1604,1803,1880,1947,1949,1960,2048,2056,2150,2255,2268,2319,2534,2547,2621,2624,2625,2736,2737,3071,3105,3108,3109,3111,3112,3113,3115,3117,3118,3119,3120,3122,3123,3125,3126,3127,3133,3134,3135,3142,3146,32…
GO_0002697	GO:REGULATION OF IMMUNE EFFECTOR PROCESS	Molecular Pathways	339	FALSE	TRUE	2,164,177,196,284,301,335,336,354,383,409,563,567,604,634,640,684,695,708,710,718,722,725,909,910,911,912,913,922,933,940,941,942,948,958,959,961,966,972,975,1178,1378,1379,1380,1398,1524,1604,1653,1773,1776,2048,2150,2208,2213,2241,2242,2268,2294,2302,2529,2624,2625,2821,2865,2867,2896,3071,3075,3077,3098,3105,3106,3109,3122,3123,3125,3133,3134,3135,3136,3140,3142,3146,3162,3263,3329,3383,3440,3…
GO_0002698	GO:NEGATIVE REGULATION OF IMMUNE EFFECTOR PROCESS	Molecular Pathways	110	FALSE	FALSE	2,196,284,301,335,336,383,409,604,634,684,710,722,725,933,961,966,1378,1379,1380,1398,1524,1604,2213,2241,2294,2302,2896,3071,3077,3105,3106,3133,3134,3135,3142,3162,3440,3456,3558,3565,3566,3575,3586,3598,3630,3718,3805,3821,3824,3958,3965,4092,4179,5169,5272,5532,5591,5777,5788,6223,6318,6375,6504,6688,7009,7040,7042,7043,7124,7292,8832,8993,8995,9655,9984,10039,10225,10859,10875,11005,11006,11…
GO_0002699	GO:POSITIVE REGULATION OF IMMUNE EFFECTOR PROCESS	Molecular Pathways	235	FALSE	TRUE	164,301,354,383,563,567,640,695,718,909,910,911,912,913,940,941,942,948,958,972,975,1378,1604,1653,2048,2150,2208,2241,2242,2268,2294,2624,2625,2821,2865,2867,3098,3105,3106,3109,3122,3123,3125,3133,3134,3135,3136,3140,3142,3162,3263,3329,3458,3553,3554,3558,3565,3566,3567,3569,3586,3592,3593,3594,3596,3598,3605,3606,3684,3689,3805,3815,3822,3824,3902,3916,3929,3965,4049,4067,4068,4179,4189,4292,…
GO_0002700	GO:REGULATION OF PRODUCTION OF MOLECULAR MEDIATOR OF IMMUNE RESPONSE	Molecular Pathways	164	FALSE	TRUE	284,335,336,354,383,567,604,684,695,933,940,942,948,958,959,972,975,1178,1378,1604,1653,2048,2150,2213,2625,2821,2865,2867,3077,3098,3105,3133,3134,3135,3162,3263,3440,3456,3553,3554,3558,3565,3566,3567,3569,3586,3596,3598,3605,3606,3718,3805,3815,4092,4189,4292,4436,5225,5245,5336,5585,5590,5591,5650,5788,5950,6375,6504,6778,6810,6830,6885,7009,7037,7040,7042,7043,7098,7099,7124,7133,7158,7186,7…
GO_0002702	GO:POSITIVE REGULATION OF PRODUCTION OF MOLECULAR MEDIATOR OF IMMUNE RESPONSE	Molecular Pathways	117	FALSE	FALSE	354,567,940,942,948,958,972,975,1604,1653,2048,2150,2625,2821,2865,2867,3098,3105,3133,3134,3135,3263,3553,3554,3558,3565,3566,3567,3569,3586,3596,3605,3606,3805,3815,4189,4292,4436,5225,5245,5336,5590,5650,5788,5950,6375,6504,6778,6810,6885,7037,7040,7099,7158,7186,7189,7292,7293,7468,7474,7494,7805,7855,8013,8140,8482,8741,8764,8809,8915,9188,10417,10459,10666,10859,10892,11126,11331,22976,2341…
GO_0002703	GO:REGULATION OF LEUKOCYTE MEDIATED IMMUNITY	Molecular Pathways	226	FALSE	TRUE	164,177,196,383,409,563,567,604,634,640,684,695,718,722,725,909,910,911,912,913,940,958,975,1178,1378,1379,1380,1398,1524,1604,1653,1773,1776,2150,2208,2213,2241,2242,2268,2294,2302,2529,2624,2625,3071,3077,3105,3106,3122,3123,3125,3133,3134,3135,3136,3140,3146,3162,3263,3329,3383,3440,3456,3553,3554,3558,3565,3566,3569,3575,3586,3592,3593,3594,3596,3598,3606,3684,3689,3718,3805,3815,3821,3822,38…
GO_0002705	GO:POSITIVE REGULATION OF LEUKOCYTE MEDIATED IMMUNITY	Molecular Pathways	134	FALSE	TRUE	164,383,563,567,695,718,909,910,911,912,913,940,958,975,1604,1653,2150,2208,2625,3105,3106,3122,3123,3125,3133,3134,3135,3136,3140,3263,3329,3553,3554,3558,3565,3569,3592,3593,3594,3606,3684,3689,3805,3815,3822,3824,3902,3916,4049,4068,4292,4436,4843,5336,5590,5724,5788,5817,5819,6375,6504,6688,6777,6778,6810,6885,7037,7040,7124,7158,7186,7189,7292,7305,7409,7468,7784,7855,8417,8741,8772,8807,880…
GO_0002706	GO:REGULATION OF LYMPHOCYTE MEDIATED IMMUNITY	Molecular Pathways	168	FALSE	TRUE	164,177,196,383,409,563,567,604,634,695,718,722,725,909,910,911,912,913,940,958,975,1178,1378,1379,1380,1398,1604,2208,2213,2302,2529,2625,3071,3077,3105,3106,3122,3123,3125,3133,3134,3135,3136,3140,3146,3263,3329,3440,3456,3553,3554,3558,3565,3569,3575,3586,3592,3593,3594,3606,3805,3821,3822,3824,3902,3916,3952,3965,4049,4068,4092,4179,4292,4436,5272,5532,5590,5777,5788,5817,5819,6318,6375,6504,…
GO_0002708	GO:POSITIVE REGULATION OF LYMPHOCYTE MEDIATED IMMUNITY	Molecular Pathways	113	FALSE	TRUE	164,563,567,695,718,909,910,911,912,913,940,958,975,1604,2208,2625,3105,3106,3122,3123,3125,3133,3134,3135,3136,3140,3263,3329,3553,3554,3558,3565,3569,3592,3593,3594,3606,3805,3822,3824,3902,3916,4049,4068,4292,4436,5590,5788,5817,5819,6375,6504,6777,6778,6885,7037,7040,7124,7158,7186,7189,7292,7409,7468,7784,7855,8417,8741,8772,8807,8809,9390,10125,10459,10666,10892,11126,22890,22914,22976,2352…
GO_0002757	GO:IMMUNE RESPONSE-ACTIVATING SIGNAL TRANSDUCTION	Molecular Pathways	291	FALSE	TRUE	25,100,581,596,634,640,660,695,696,719,728,784,868,916,919,930,931,933,940,952,961,973,974,975,1236,1240,1378,1380,1387,1399,1445,1493,1845,1967,2033,2207,2213,2219,2268,2357,2358,2359,2533,2534,2625,2633,2822,2854,2855,2856,2867,2874,3055,3071,3105,3115,3119,3123,3125,3265,3493,3494,3495,3497,3500,3501,3502,3503,3507,3514,3537,3538,3539,3542,3543,3551,3635,3702,3783,3822,3824,3932,3937,3958,3984…
GO_0002761	GO:REGULATION OF MYELOID LEUKOCYTE DIFFERENTIATION	Molecular Pathways	120	FALSE	FALSE	325,537,632,634,677,714,760,814,841,861,920,972,1021,1051,1230,1385,1435,1499,2101,2124,2200,2242,2353,2475,2488,2624,3059,3123,3204,3297,3398,3458,3565,3567,3593,3605,3623,3624,3635,3665,3725,3976,4057,4067,4254,4286,4609,4830,4831,4853,4920,5196,5295,5457,5458,5578,5771,5914,5925,6348,6422,6886,6988,7030,7040,7071,7098,7099,7107,7124,7189,7305,8111,8451,8600,8737,8772,9290,9370,9607,9770,9935,1…
GO_0002764	GO:IMMUNE RESPONSE-REGULATING SIGNALING PATHWAY	Molecular Pathways	468	FALSE	FALSE	25,100,329,330,331,409,581,596,634,640,660,695,696,708,719,728,784,857,868,916,919,929,930,931,933,940,945,948,952,958,961,973,974,975,1236,1240,1378,1380,1387,1399,1445,1493,1512,1520,1535,1540,1654,1845,1967,2033,2099,2150,2206,2207,2210,2213,2219,2241,2268,2357,2358,2359,2533,2534,2625,2633,2672,2822,2854,2855,2856,2867,2874,3055,3071,3105,3115,3119,3123,3125,3135,3146,3265,3303,3304,3329,3430…
GO_0002768	GO:IMMUNE RESPONSE-REGULATING CELL SURFACE RECEPTOR SIGNALING PATHWAY	Molecular Pathways	315	FALSE	TRUE	25,100,581,596,634,640,660,695,696,719,728,784,868,916,919,930,931,933,940,952,958,961,973,974,975,1236,1240,1378,1380,1387,1399,1445,1493,1845,1967,2033,2206,2207,2210,2213,2219,2241,2268,2357,2358,2359,2533,2534,2625,2633,2822,2854,2855,2856,2867,2874,3055,3071,3105,3115,3119,3123,3125,3135,3265,3493,3494,3495,3497,3500,3501,3502,3503,3507,3514,3537,3538,3539,3542,3543,3551,3635,3702,3783,3802,…
GO_0002790	GO:PEPTIDE SECRETION	Molecular Pathways	242	FALSE	TRUE	18,19,111,114,116,134,150,240,301,406,572,640,818,846,952,972,1080,1113,1268,1374,1392,1393,1394,1803,1813,1906,1908,1946,1956,2029,2044,2182,2243,2244,2266,2281,2641,2645,2691,2692,2693,2695,2696,2697,2746,2752,2822,2850,2852,2864,2865,2867,2922,3033,3065,3077,3091,3123,3156,3170,3172,3358,3382,3458,3553,3557,3569,3625,3630,3651,3667,3670,3717,3741,3745,3767,3799,3814,3952,4035,4041,4087,4544,47…
GO_0002791	GO:REGULATION OF PEPTIDE SECRETION	Molecular Pathways	200	FALSE	TRUE	18,111,114,116,134,150,240,406,572,640,846,952,972,1080,1113,1268,1374,1392,1393,1803,1813,1946,1956,2029,2044,2182,2243,2244,2266,2281,2641,2645,2691,2692,2693,2695,2696,2697,2746,2752,2822,2850,2852,2864,2865,2867,2922,3033,3065,3077,3091,3123,3156,3170,3172,3358,3382,3458,3553,3569,3625,3630,3651,3667,3670,3717,3741,3745,3767,3799,3814,3952,4035,4041,4544,4760,4825,4826,4843,4856,4887,5007,501…
GO_0002793	GO:POSITIVE REGULATION OF PEPTIDE SECRETION	Molecular Pathways	106	FALSE	TRUE	18,114,116,134,572,640,846,952,1080,1392,1813,1956,2182,2243,2244,2266,2641,2645,2691,2692,2695,2696,2697,2746,2752,2822,2850,2852,2864,2922,3077,3091,3123,3630,3651,3670,3717,3799,3814,4035,4825,4826,4887,5007,5019,5106,5208,5213,5467,5532,5581,5715,5879,5950,6279,6343,6453,6659,6717,6810,6934,7036,7200,7226,7349,7447,8111,8398,8431,8447,8600,8655,8660,8862,8938,9255,9619,9854,10874,11132,23410,…
GO_0002819	GO:REGULATION OF ADAPTIVE IMMUNE RESPONSE	Molecular Pathways	183	FALSE	TRUE	100,113,177,196,246,301,383,563,567,604,634,695,718,722,725,909,910,911,912,913,920,940,941,958,962,975,1178,1378,1379,1380,1604,2208,2213,2302,2529,2625,3071,3077,3105,3106,3122,3123,3125,3133,3134,3135,3136,3140,3142,3146,3263,3329,3440,3456,3553,3554,3558,3565,3566,3569,3572,3575,3586,3592,3593,3594,3606,3659,3665,3718,3821,3824,4049,4092,4179,4208,4292,4436,5321,5532,5585,5588,5590,5777,5788,…
GO_0002821	GO:POSITIVE REGULATION OF ADAPTIVE IMMUNE RESPONSE	Molecular Pathways	112	FALSE	TRUE	100,563,567,695,718,909,910,911,912,913,920,940,958,975,1604,2208,2625,3105,3106,3122,3123,3125,3133,3134,3135,3136,3140,3263,3329,3553,3554,3558,3565,3569,3572,3592,3593,3594,3606,4049,4292,4436,5321,5588,5590,5788,5817,5819,6375,6504,6556,6778,6885,7037,7040,7124,7158,7186,7189,7292,7468,7784,7855,8417,8631,8741,8767,8772,8809,9390,9466,10459,10666,10673,10892,22890,22976,23411,23529,29108,2912…
GO_0002822	GO:REGULATION OF ADAPTIVE IMMUNE RESPONSE BASED ON SOMATIC RECOMBINATION OF IMMUNE RECEPTORS BUILT FROM IMMUNOGLOBULIN SUPERFAMILY DOMAINS	Molecular Pathways	168	FALSE	TRUE	100,177,196,301,383,563,567,604,634,695,718,722,725,909,910,911,912,913,920,940,941,958,975,1178,1378,1379,1380,1604,2208,2213,2302,2529,2625,3071,3077,3105,3106,3122,3123,3125,3133,3134,3135,3136,3140,3142,3146,3263,3329,3440,3456,3553,3554,3558,3565,3566,3569,3575,3586,3592,3593,3594,3606,3718,3821,3824,4049,4092,4179,4208,4292,4436,5321,5532,5585,5588,5590,5777,5788,5817,5819,6363,6375,6504,65…
GO_0002824	GO:POSITIVE REGULATION OF ADAPTIVE IMMUNE RESPONSE BASED ON SOMATIC RECOMBINATION OF IMMUNE RECEPTORS BUILT FROM IMMUNOGLOBULIN SUPERFAMILY DOMAINS	Molecular Pathways	107	FALSE	FALSE	100,563,567,695,718,909,910,911,912,913,920,940,958,975,1604,2208,2625,3105,3106,3122,3123,3125,3133,3134,3135,3136,3140,3263,3329,3553,3554,3558,3565,3569,3592,3593,3594,3606,4049,4292,4436,5321,5588,5590,5788,5817,5819,6375,6504,6556,6778,6885,7037,7040,7124,7158,7186,7189,7292,7468,7784,7855,8417,8741,8767,8772,8809,9390,9466,10459,10666,10673,10892,22890,22976,23529,29126,30009,50943,51010,51…
GO_0002831	GO:REGULATION OF RESPONSE TO BIOTIC STIMULUS	Molecular Pathways	327	FALSE	TRUE	2,101,103,164,196,329,330,331,348,354,383,384,409,634,654,661,708,710,841,912,948,1378,1387,1398,1535,1604,1660,1690,1813,2033,2069,2150,2213,2219,2268,2358,2534,2547,2627,2867,2896,3055,3093,3105,3106,3123,3125,3133,3134,3135,3140,3146,3148,3263,3273,3320,3326,3329,3428,3430,3434,3456,3551,3565,3592,3593,3594,3600,3605,3630,3659,3661,3665,3805,3821,3822,3824,3902,3916,3929,3952,3965,4057,4064,40…
GO_0002832	GO:NEGATIVE REGULATION OF RESPONSE TO BIOTIC STIMULUS	Molecular Pathways	108	FALSE	FALSE	2,103,196,383,384,409,634,708,710,1378,1398,1813,2896,3105,3106,3133,3134,3135,3428,3630,3805,3821,3824,3965,4057,4277,4321,4795,4938,4940,5094,5272,5468,5495,5654,5771,6223,6318,6397,6737,6773,6895,7001,7105,7128,7301,7353,7376,8780,9111,9636,9958,10062,10221,10225,10859,10875,10906,11005,11027,11213,11221,11274,11277,11326,22900,22933,23005,23170,25939,26007,26146,29883,50943,51441,54625,54941,…
GO_0002833	GO:POSITIVE REGULATION OF RESPONSE TO BIOTIC STIMULUS	Molecular Pathways	168	FALSE	TRUE	101,164,354,383,654,661,912,1387,1535,1660,1690,2033,2069,2150,2219,2358,2534,2547,2867,2896,3055,3093,3123,3125,3133,3134,3135,3140,3146,3148,3263,3273,3320,3329,3428,3430,3456,3551,3592,3593,3605,3661,3665,3805,3822,3824,3902,3916,3929,4064,4067,4068,4321,4332,4841,5058,5062,5063,5225,5322,5336,5359,5469,5578,5591,5650,5817,5819,6223,6352,6421,6688,6714,6777,6850,6885,7099,7189,7294,7305,7409,7…
GO_0003002	GO:REGIONALIZATION	Molecular Pathways	331	FALSE	TRUE	90,92,93,94,367,429,648,650,652,657,658,659,712,718,1044,1045,1046,1399,1499,1649,1745,1746,1856,1906,1952,1954,1959,2016,2018,2019,2033,2114,2131,2186,2246,2247,2253,2255,2263,2290,2294,2296,2297,2302,2303,2626,2637,2648,2668,2719,2735,2736,2737,2926,3087,3169,3170,3199,3200,3201,3202,3203,3204,3205,3206,3207,3211,3212,3213,3214,3215,3216,3217,3218,3219,3221,3222,3223,3225,3232,3233,3234,3235,32…
GO_0003007	GO:HEART MORPHOGENESIS	Molecular Pathways	246	FALSE	FALSE	70,90,94,182,187,585,650,652,653,655,657,659,859,1280,1289,1301,1363,1386,1399,1482,1499,1832,1856,1901,1942,1954,2006,2022,2050,2131,2138,2253,2263,2274,2280,2294,2296,2303,2316,2348,2475,2535,2548,2625,2626,2627,2702,2931,3037,3084,3091,3280,3357,3491,3516,3549,3611,3643,3670,4036,4061,4088,4089,4091,4092,4193,4194,4208,4487,4607,4624,4625,4633,4634,4838,4846,4851,4853,4886,4887,4889,5292,5308,…
GO_0003012	GO:MUSCLE SYSTEM PROCESS	Molecular Pathways	452	FALSE	TRUE	18,58,59,70,88,89,100,134,142,147,148,150,151,152,154,156,183,186,199,226,274,287,309,322,323,384,387,444,476,477,481,487,488,490,493,624,775,776,779,781,783,796,800,801,805,808,816,817,818,844,845,857,859,952,1025,1113,1129,1131,1134,1136,1140,1141,1144,1145,1146,1147,1160,1180,1193,1241,1264,1311,1410,1482,1490,1535,1605,1613,1674,1739,1756,1760,1813,1824,1829,1832,1837,1906,1907,1908,1909,1910…
GO_0003014	GO:RENAL SYSTEM PROCESS	Molecular Pathways	110	FALSE	FALSE	112,133,134,135,148,183,185,186,231,358,359,360,361,387,525,551,552,554,596,652,685,947,1136,1141,1143,1201,1312,1364,1535,1579,1585,1813,1814,1906,1910,2013,2149,2150,2621,2697,2702,2771,2934,3037,3043,3291,3493,3494,3512,3675,3778,3784,4162,4302,4643,4645,4879,4881,4883,4987,5020,5125,5155,5345,5566,5567,5568,5585,5641,5800,5972,6446,6521,6565,6781,6863,6927,7021,7442,7466,8529,8644,8692,9356,9…
GO_0003015	GO:HEART PROCESS	Molecular Pathways	251	FALSE	TRUE	70,100,133,134,140,146,147,148,153,156,183,186,274,287,476,477,478,481,482,487,488,489,490,491,492,493,522,552,775,776,781,783,796,801,805,808,817,845,857,859,998,1113,1129,1193,1482,1490,1525,1573,1636,1674,1739,1756,1760,1813,1824,1829,1832,1839,1906,1907,1908,2034,2131,2132,2257,2258,2281,2316,2475,2534,2548,2626,2643,2697,2702,2771,2775,2876,2931,2934,2946,3270,3558,3670,3717,3728,3741,3752,3…
GO_0003018	GO:VASCULAR PROCESS IN CIRCULATORY SYSTEM	Molecular Pathways	263	FALSE	TRUE	20,40,59,112,116,133,134,135,146,147,148,150,151,152,153,154,155,177,183,185,186,207,284,348,387,477,480,482,489,490,493,551,552,553,554,566,624,634,654,659,796,846,857,948,952,1003,1131,1244,1311,1373,1401,1621,1636,1812,1816,1889,1906,1907,1908,1909,1910,1956,2030,2131,2132,2149,2150,2171,2243,2244,2266,2296,2303,2643,2697,2702,2729,2730,2828,2837,2852,2876,2909,2982,3156,3177,3269,3274,3350,33…
GO_0003158	GO:ENDOTHELIUM DEVELOPMENT	Molecular Pathways	136	FALSE	TRUE	90,93,94,118,182,239,387,388,634,652,654,659,694,947,1003,1306,1365,1460,1499,1901,1903,2116,2150,2194,2246,2303,2658,2697,2701,2702,2876,2889,2947,3084,3209,3215,3383,3397,3516,3551,3553,3627,3687,3791,3934,4089,4233,4301,4478,4615,4851,4855,5138,5144,5175,5624,5629,5764,5802,5906,5908,5962,6093,6781,6935,7026,7075,7082,7122,7124,7132,7414,7422,7430,7498,7716,7852,8721,8829,8985,9076,9294,9414,9…
GO_0003205	GO:CARDIAC CHAMBER DEVELOPMENT	Molecular Pathways	161	FALSE	TRUE	90,163,182,187,287,639,650,652,653,655,657,659,859,1301,1363,1482,1832,2022,2253,2263,2274,2280,2294,2296,2303,2535,2625,2626,2627,2702,2931,3084,3091,3209,3280,3340,3491,3516,3670,3776,4036,4061,4089,4091,4092,4193,4194,4208,4607,4624,4625,4633,4634,4851,4853,4887,4889,5138,5318,5457,5469,5629,5754,5950,6091,6092,6262,6299,6331,6423,6474,6586,6604,6608,6654,6659,6664,6722,6899,6909,6910,6911,692…
GO_0003206	GO:CARDIAC CHAMBER MORPHOGENESIS	Molecular Pathways	121	FALSE	FALSE	90,182,187,650,652,653,655,657,659,859,1301,1363,1482,1832,2022,2253,2263,2274,2280,2294,2296,2303,2535,2625,2626,2627,2931,3084,3091,3280,3491,3516,3670,4036,4061,4089,4091,4092,4193,4208,4607,4624,4625,4633,4634,4851,4853,4887,4889,5318,5457,5469,5629,5950,6091,6092,6262,6423,6474,6586,6604,6608,6654,6659,6664,6722,6899,6909,6910,6926,7010,7040,7042,7046,7048,7049,7134,7135,7137,7139,7157,7168,…
GO_0003231	GO:CARDIAC VENTRICLE DEVELOPMENT	Molecular Pathways	123	FALSE	TRUE	90,163,182,187,639,652,657,659,1301,1363,1482,1832,2022,2263,2280,2294,2296,2303,2535,2625,2626,2702,2931,3084,3091,3209,3280,3491,3516,3670,3776,4036,4061,4089,4091,4092,4193,4194,4208,4607,4624,4625,4633,4634,4851,4887,4889,5138,5318,5457,5469,5629,5754,6091,6092,6262,6299,6331,6423,6586,6604,6659,6664,6910,6926,7040,7042,7046,7048,7049,7134,7135,7137,7139,7168,7468,7474,7481,7798,7849,8131,854…
GO_0003279	GO:CARDIAC SEPTUM DEVELOPMENT	Molecular Pathways	103	FALSE	FALSE	90,163,182,187,287,639,652,653,655,657,659,1482,2022,2253,2263,2535,2625,2626,2627,2702,3209,3280,3340,3491,3516,3670,4036,4089,4091,4092,4193,4194,4851,4853,5138,5629,5754,6091,6092,6299,6586,6608,6659,6664,6899,6909,6910,6926,7042,7046,7048,7049,7157,7468,7474,7481,7541,7798,7849,8131,8543,8701,8828,8829,9241,9249,9321,9353,9421,9782,9784,9794,10370,10454,10512,10818,11064,11174,23129,23414,234…
GO_0003341	GO:CILIUM MOVEMENT	Molecular Pathways	175	FALSE	TRUE	109,338,361,480,493,583,585,1235,1672,1767,1770,1952,2622,3301,3622,3633,3948,4184,5360,5414,5991,6406,6407,6652,6865,6869,6870,7110,7141,7320,8195,8382,8481,8632,8701,8852,8911,9104,9148,9368,9389,11189,22994,23230,23247,23639,25790,25809,25858,25876,25911,25981,26074,26140,26256,26330,27019,27031,27148,27285,29105,50487,51314,51364,53340,54514,54763,54768,54777,54919,54970,55036,55130,55172,553…
GO_0003697	GO:SINGLE-STRANDED DNA BINDING	Molecular Pathways	123	FALSE	FALSE	301,641,675,1408,1660,1663,2067,2072,2073,3146,3148,3178,3181,3192,3297,3329,3507,3508,3512,4137,4171,4172,4173,4174,4175,4176,4292,4436,4437,4830,4904,5093,5094,5395,5422,5436,5437,5457,5813,5814,5886,5887,5888,5890,5892,5893,5932,5937,5965,6117,6118,6119,6419,6594,6742,7013,7014,7150,7156,7157,7247,7257,7508,7555,8318,8438,8880,8939,9361,9401,10051,10111,10128,10592,10623,10635,10923,11144,1127…
GO_0003712	GO:TRANSCRIPTION COREGULATOR ACTIVITY	Molecular Pathways	489	FALSE	TRUE	25,81,86,87,88,166,190,322,328,329,408,473,595,602,607,672,676,694,708,862,863,865,1387,1428,1487,1488,1499,1616,1653,1660,1788,1789,1820,1822,1840,1859,1991,2002,2033,2113,2130,2145,2146,2247,2274,2275,2521,2648,2874,3054,3065,3068,3084,3146,3148,3159,3192,3275,3281,3303,3337,3662,3728,4005,4117,4204,4261,4294,4435,4582,4591,4664,4665,4793,4831,4848,4851,4863,4869,4928,5036,5071,5074,5092,5195,5…
GO_0003713	GO:TRANSCRIPTION COACTIVATOR ACTIVITY	Molecular Pathways	262	FALSE	FALSE	25,81,86,87,88,322,328,329,408,473,602,607,672,676,865,1387,1488,1499,1616,1660,1840,1859,2002,2033,2113,2247,2521,2648,2874,3054,3146,3148,3159,3275,3662,3728,4005,4117,4261,4435,4591,4793,4831,4851,4863,4869,4928,5092,5253,5450,5469,5579,5585,5715,5927,5987,6047,6595,6597,6598,6599,6601,6602,6603,6604,6605,6737,6760,6867,6871,6878,6880,6882,6883,7041,7110,7251,7332,7337,7508,7706,7789,7994,8031…
GO_0003714	GO:TRANSCRIPTION COREPRESSOR ACTIVITY	Molecular Pathways	187	FALSE	FALSE	166,190,328,473,595,602,708,862,863,1387,1428,1487,1488,1616,1788,1789,1822,1991,2145,2146,2274,2874,3065,3068,3192,3281,3303,3337,4204,4294,4665,4863,5036,5071,5074,5195,5204,5245,5469,5925,5932,5977,6427,6478,6597,6756,6907,7020,7088,7089,7090,7091,7251,7290,7536,7832,8091,8204,8409,8431,8535,8554,8725,8804,8819,8841,8994,9085,9112,9139,9219,9318,9425,9426,9541,9611,9612,9734,9759,9994,10138,10…
GO_0003730	GO:MRNA 3'-UTR BINDING	Molecular Pathways	201	FALSE	FALSE	549,677,678,1153,1429,1617,1618,1655,1993,1994,1995,1996,2332,2521,3181,3183,3184,3192,3609,5042,5073,5393,5936,5937,5939,6125,6171,6201,7072,7073,7157,7538,8087,8531,8570,8761,9513,9698,9728,9810,10236,10642,10643,10644,10658,10659,10921,10949,11051,11340,22849,22948,23185,23367,23369,23435,23589,25929,25946,26135,26156,26528,26986,27254,27303,29894,54512,54715,56254,57054,57055,57060,57135,6450…
GO_0003735	GO:STRUCTURAL CONSTITUENT OF RIBOSOME	Molecular Pathways	182	FALSE	TRUE	740,3921,4701,4736,6122,6123,6124,6125,6128,6129,6130,6132,6133,6134,6135,6136,6137,6138,6139,6141,6142,6143,6144,6146,6147,6150,6152,6154,6155,6156,6157,6158,6159,6160,6161,6164,6165,6166,6167,6168,6169,6170,6171,6173,6175,6176,6181,6182,6183,6187,6188,6189,6191,6192,6193,6194,6201,6202,6203,6204,6205,6206,6207,6208,6209,6210,6217,6218,6222,6223,6224,6227,6228,6229,6230,6231,6232,6233,6234,6235,…
GO_0003774	GO:CYTOSKELETAL MOTOR ACTIVITY	Molecular Pathways	114	FALSE	FALSE	70,547,1062,1767,1768,1769,1770,1778,1780,1781,3796,3797,3798,3799,3800,3801,3831,3832,3833,3834,3835,4430,4542,4619,4620,4621,4622,4624,4625,4626,4627,4628,4629,4634,4637,4640,4641,4642,4643,4644,4645,4646,4647,4648,4649,4650,4651,5300,8632,8701,8735,9126,9371,9493,9585,9928,10112,10126,10513,10749,11004,11127,22989,23026,23046,23095,23303,24137,25981,26153,27019,51168,53904,54112,55083,55567,55…
GO_0003779	GO:ACTIN BINDING	Molecular Pathways	441	FALSE	FALSE	25,27,81,87,88,89,114,118,119,120,199,226,274,283,309,357,634,667,752,783,800,816,822,829,830,832,881,1072,1073,1234,1264,1265,1266,1495,1496,1605,1627,1729,1730,1756,1773,1938,1956,2010,2017,2035,2036,2037,2039,2059,2275,2314,2316,2317,2318,2483,2620,2633,2638,2764,2934,3059,3092,3192,3208,3636,3652,3688,3778,3927,3936,3983,4046,4082,4130,4131,4137,4210,4301,4336,4430,4478,4542,4604,4606,4607,46…
GO_0003823	GO:ANTIGEN BINDING	Molecular Pathways	171	FALSE	FALSE	28,909,910,911,912,913,958,962,1718,2219,2220,2813,3105,3106,3107,3113,3115,3117,3119,3122,3123,3125,3127,3133,3134,3135,3136,3493,3494,3495,3497,3500,3501,3502,3503,3507,3512,3514,3537,3538,3539,3542,3543,3575,3676,3804,3822,3824,3902,4239,5340,5518,6504,6890,6891,6892,6976,6983,7040,7106,8140,8547,9794,10210,10332,10417,11024,11027,11136,23428,28299,28378,28385,28386,28388,28389,28391,28392,283…
GO_0003924	GO:GTPASE ACTIVITY	Molecular Pathways	337	FALSE	FALSE	24,373,375,377,378,379,381,382,387,388,389,390,391,394,397,399,400,402,403,989,998,1654,1731,1759,1785,1819,1915,1917,1938,1968,2633,2634,2635,2643,2669,2767,2768,2769,2770,2771,2773,2774,2775,2776,2778,2779,2780,2781,2782,2783,2784,2785,2787,2790,2791,2792,2793,2794,2909,2935,3265,3266,3845,4218,4528,4594,4599,4600,4733,4735,4893,4976,5413,5414,5861,5862,5864,5865,5867,5868,5869,5870,5872,5873,5…
GO_0004175	GO:ENDOPEPTIDASE ACTIVITY	Molecular Pathways	430	FALSE	FALSE	49,101,102,327,354,566,629,642,649,715,716,717,726,823,824,825,826,834,835,836,837,838,839,840,841,842,843,922,1075,1178,1179,1200,1215,1373,1504,1506,1508,1509,1510,1511,1512,1513,1514,1515,1519,1520,1521,1522,1636,1675,1803,1889,1990,1991,2147,2152,2155,2158,2159,2160,2161,2191,2515,2923,2999,3001,3002,3003,3004,3026,3083,3240,3249,3250,3416,3426,3792,3816,3817,3818,4018,4057,4185,4224,4225,428…
GO_0004197	GO:CYSTEINE-TYPE ENDOPEPTIDASE ACTIVITY	Molecular Pathways	119	FALSE	FALSE	642,726,823,824,825,826,834,835,836,837,838,839,840,841,842,843,1075,1178,1508,1509,1512,1513,1514,1515,1519,1520,1521,1522,2923,5641,6422,6650,7345,7398,7874,8078,8237,8239,8287,8722,8733,8837,8975,9097,9098,9099,9100,9101,9700,9736,9958,9986,10026,10600,10753,10868,10892,11131,11132,11274,23032,23192,23358,23473,23581,25862,26054,27283,29108,29761,29843,55031,55230,57337,57558,57602,57646,57663…
GO_0004222	GO:METALLOENDOPEPTIDASE ACTIVITY	Molecular Pathways	111	FALSE	FALSE	101,102,649,1179,1889,2515,3416,3792,4185,4224,4225,4285,4311,4312,4313,4314,4316,4317,4318,4319,4320,4321,4322,4323,4324,4325,4326,4327,4898,5069,5251,5645,5650,6687,6868,7064,7092,7093,7385,8038,8510,8728,8745,8747,8748,8749,8751,8754,8756,9313,9427,9507,9508,9509,9510,9512,9629,9635,9718,9986,10269,10531,10730,10863,10893,10939,10987,11085,11086,11093,11095,11096,11173,11174,22802,23203,27299,…
GO_0004252	GO:SERINE-TYPE ENDOPEPTIDASE ACTIVITY	Molecular Pathways	174	FALSE	FALSE	49,101,327,354,566,629,649,715,716,717,922,1075,1200,1215,1504,1506,1511,1512,1513,1515,1520,1675,1803,1990,1991,2147,2152,2155,2158,2159,2160,2161,2191,2999,3001,3002,3003,3004,3026,3083,3240,3249,3250,3426,3816,3817,3818,4018,4057,4312,4313,4314,4316,4317,4318,4319,4320,4321,4322,4323,4327,5045,5046,5122,5125,5126,5327,5328,5340,5550,5624,5644,5645,5646,5648,5650,5651,5652,5653,5654,5655,5657,6…
GO_0004386	GO:HELICASE ACTIVITY	Molecular Pathways	156	FALSE	FALSE	301,546,641,1105,1106,1107,1108,1653,1654,1655,1656,1659,1660,1662,1663,1665,1763,1973,1974,2068,2071,2547,2963,3070,3508,4171,4172,4173,4174,4175,4176,4343,4361,5888,5965,5976,5982,5983,5984,5985,6499,6594,6595,6596,6597,6832,7486,7520,7919,8438,8449,8458,8467,8607,8653,8886,9044,9188,9400,9401,9416,9557,9704,9716,9775,9785,9879,9931,10111,10146,10212,10521,10721,10847,10856,10973,11056,11218,11…
GO_0004497	GO:MONOOXYGENASE ACTIVITY	Molecular Pathways	102	FALSE	FALSE	1109,1543,1544,1545,1548,1549,1551,1553,1555,1557,1558,1559,1562,1564,1565,1571,1572,1573,1576,1577,1579,1580,1581,1582,1583,1584,1585,1586,1588,1589,1591,1592,1593,1594,1595,1621,1645,1646,2326,2327,2328,2329,2330,3162,3163,4051,4842,4843,4846,5053,5066,5092,5740,6307,6713,6718,6916,7054,7166,7299,7306,8529,8564,8644,9023,9420,9645,10229,10826,10858,11283,22952,26002,29785,51004,51302,54905,5558…
GO_0004518	GO:NUCLEASE ACTIVITY	Molecular Pathways	210	FALSE	TRUE	283,328,563,1653,1677,1763,1773,1774,1775,1776,1777,1797,2021,2067,2072,2073,2081,2237,3669,4361,4830,4848,4913,4968,5073,5167,5168,5169,5359,5393,5394,5395,5423,5424,5426,5428,5511,5810,5883,5889,5896,5932,6023,6035,6036,6037,6038,6039,6041,6188,6419,7247,7257,7486,7515,7517,8091,8635,8846,8909,8930,9156,9271,9337,9683,9692,9797,9924,9937,9941,10111,10146,10171,10247,10248,10535,10556,10557,1059…
GO_0004519	GO:ENDONUCLEASE ACTIVITY	Molecular Pathways	129	FALSE	FALSE	283,328,1677,1763,1773,1774,1775,1776,1777,2021,2067,2072,2073,2081,2237,4361,4913,4968,5395,5423,5511,5889,5896,5932,6035,6036,6037,6038,6039,6041,6188,6419,7247,7257,7515,7517,8091,8635,8846,8909,8930,9156,9271,9692,9941,10111,10146,10171,10247,10248,10535,10556,10557,10595,10775,10799,10940,11102,11284,22894,22909,23052,23293,23351,23405,27044,27161,27301,28987,29102,51110,51163,51367,51692,53…
GO_0004540	GO:RIBONUCLEASE ACTIVITY	Molecular Pathways	116	FALSE	FALSE	283,328,563,2021,2081,2237,3669,4848,5073,5393,5394,5511,6023,6035,6036,6037,6038,6039,6041,7257,8635,8909,9156,9271,9337,9683,9692,9924,9941,10171,10247,10248,10535,10556,10557,10595,10775,10799,10940,11102,22803,22894,23016,23019,23293,23351,23357,23404,23405,25819,25939,25996,27044,27161,28960,28987,29102,29883,51010,51110,51163,51367,51692,54059,54464,54512,54913,54973,55124,55218,55520,56915…
GO_0004620	GO:PHOSPHOLIPASE ACTIVITY	Molecular Pathways	104	FALSE	FALSE	624,846,1128,1131,1133,1230,1234,1909,2151,2822,2923,3162,3990,4023,5168,5319,5320,5321,5322,5330,5331,5332,5333,5334,5335,5336,5337,5338,5408,5920,6352,6609,6610,7920,7941,8398,8399,8605,9388,9588,9651,10434,10908,11145,11196,11313,11343,23007,23228,23236,23259,23646,23659,26090,26279,27293,29124,30814,50487,50640,51196,51365,51573,54979,55512,55627,57110,58986,63874,64600,79153,79887,80339,8082…
GO_0004674	GO:PROTEIN SERINE/THREONINE KINASE ACTIVITY	Molecular Pathways	386	FALSE	TRUE	90,91,92,93,94,156,157,207,208,269,369,472,545,613,657,658,659,673,814,815,816,817,818,896,983,984,1017,1018,1019,1020,1021,1022,1024,1025,1111,1147,1195,1196,1198,1263,1326,1432,1452,1453,1454,1455,1456,1457,1459,1460,1612,1613,1760,1859,1956,2011,2022,2081,2185,2475,2580,2868,2869,2870,2872,2931,2932,3551,3611,3654,3656,3706,3984,3985,4052,4117,4139,4140,4214,4215,4216,4217,4293,4294,4296,4342,…
GO_0004713	GO:PROTEIN TYROSINE KINASE ACTIVITY	Molecular Pathways	136	FALSE	TRUE	25,27,238,558,613,640,660,695,780,1195,1196,1198,1436,1445,1859,1944,1945,1949,1956,1969,2041,2042,2043,2044,2045,2046,2047,2048,2049,2050,2051,2064,2065,2066,2185,2202,2241,2242,2260,2261,2263,2264,2268,2321,2322,2324,2444,2534,3055,3480,3482,3643,3645,3702,3716,3717,3718,3791,3815,3932,4058,4067,4145,4233,4486,4593,4750,4914,4915,4916,4920,4921,5156,5157,5159,5580,5604,5605,5606,5607,5608,5609,…
GO_0004714	GO:TRANSMEMBRANE RECEPTOR PROTEIN TYROSINE KINASE ACTIVITY	Molecular Pathways	124	FALSE	FALSE	25,27,238,558,640,660,695,780,1195,1196,1198,1436,1445,1859,1944,1945,1949,1956,1969,2041,2042,2043,2044,2045,2046,2047,2048,2049,2050,2051,2064,2065,2066,2185,2202,2241,2242,2260,2261,2263,2264,2268,2321,2322,2324,2444,2534,3055,3480,3482,3643,3645,3702,3716,3717,3718,3791,3815,3932,4058,4067,4145,4233,4486,4593,4914,4915,4916,4920,4921,5156,5157,5159,5580,5604,5605,5606,5607,5608,5609,5610,5747…
GO_0004721	GO:PHOSPHOPROTEIN PHOSPHATASE ACTIVITY	Molecular Pathways	174	FALSE	TRUE	52,55,818,993,994,995,1033,1739,1843,1844,1845,1846,1847,1848,1849,1850,1852,2070,2138,2139,2140,3932,4534,4621,4624,4626,5470,5475,5494,5495,5496,5499,5500,5501,5507,5509,5515,5516,5525,5528,5530,5531,5532,5533,5534,5536,5537,5728,5770,5771,5774,5775,5777,5778,5780,5781,5782,5783,5784,5786,5787,5788,5789,5791,5792,5793,5794,5795,5796,5797,5799,5800,5801,5802,5803,6305,6815,7179,7803,8073,8446,84…
GO_0004725	GO:PROTEIN TYROSINE PHOSPHATASE ACTIVITY	Molecular Pathways	102	FALSE	FALSE	52,55,993,994,995,1033,1843,1844,1845,1846,1847,1848,1849,1850,1852,2070,2138,2139,2140,4534,5728,5770,5771,5774,5775,5777,5778,5780,5781,5782,5783,5784,5786,5787,5788,5789,5791,5792,5793,5794,5795,5796,5797,5799,5800,5801,5802,5803,7179,7803,8073,8446,8555,8556,8732,8776,8897,8898,9107,9108,9110,9829,10076,11072,11099,11122,11156,11221,11266,23371,25930,26095,26191,26469,27143,51207,54434,54935,…
GO_0004842	GO:UBIQUITIN-PROTEIN TRANSFERASE ACTIVITY	Molecular Pathways	433	FALSE	TRUE	267,329,330,331,373,580,672,867,868,997,998,1161,1643,1840,3093,4008,4193,4210,4591,4734,4799,4850,5071,5193,5371,5469,5896,5897,5930,5987,5988,6015,6045,6047,6048,6049,6400,6477,6478,6596,6737,6872,6992,7126,7128,7186,7187,7189,7267,7318,7319,7320,7321,7322,7323,7324,7325,7326,7327,7328,7332,7334,7337,7428,7681,7682,7706,7726,7732,7737,7844,8065,8315,8450,8451,8452,8453,8454,8697,8805,8916,8924,…
GO_0004843	GO:THIOL-DEPENDENT DEUBIQUITINASE	Molecular Pathways	113	FALSE	FALSE	1540,4287,7128,7345,7347,7353,7375,7398,7874,8078,8237,8239,8287,8314,8665,8975,9097,9098,9099,9100,9101,9736,9929,9958,9960,10010,10213,10600,10617,10868,10869,10987,11274,23032,23252,23326,23358,25862,27005,29761,51029,51377,51633,54629,54726,54764,55031,55230,55432,55593,55611,55793,56957,57478,57558,57559,57602,57646,57663,57695,64854,78990,79184,79868,80013,80124,80149,83844,84101,84132,8418…
GO_0004866	GO:ENDOPEPTIDASE INHIBITOR ACTIVITY	Molecular Pathways	180	FALSE	FALSE	2,12,183,197,259,274,302,329,330,331,332,334,351,462,551,684,710,718,720,721,727,831,866,871,939,1285,1293,1294,1447,1469,1470,1471,1472,1473,1474,1475,1476,1800,1992,2597,2621,3053,3273,3697,3698,3699,3700,3730,3827,3933,4018,4057,4504,4671,4803,5037,5045,5054,5055,5104,5176,5265,5266,5267,5268,5269,5270,5271,5272,5273,5274,5275,5276,5345,5621,5627,5858,5918,5973,6093,6195,6197,6317,6318,6590,66…
GO_0004984	GO:OLFACTORY RECEPTOR ACTIVITY	Molecular Pathways	430	FALSE	FALSE	4991,4992,4993,4994,4995,7932,8383,8386,8387,8388,8389,8390,8391,8392,8590,10798,23538,26184,26188,26189,26211,26212,26219,26245,26246,26248,26333,26338,26339,26341,26476,26492,26493,26494,26495,26496,26497,26529,26530,26531,26532,26533,26534,26538,26539,26595,26648,26658,26659,26664,26682,26683,26686,26687,26689,26692,26693,26696,26707,26716,26735,26737,26740,56656,65944,79274,79289,79290,79295,…
GO_0005085	GO:GUANYL-NUCLEOTIDE EXCHANGE FACTOR ACTIVITY	Molecular Pathways	223	FALSE	FALSE	29,153,378,613,1102,1104,1793,1794,1795,1894,1933,1936,1950,1967,2245,2889,3257,4168,4924,4925,5662,5739,5863,5866,5877,5900,5906,5923,5924,6103,6305,6453,6654,6655,6764,6915,7074,7204,7409,7410,7984,8412,8567,8649,8729,8874,8890,8891,8892,8893,8924,8925,8997,9138,9181,9265,9266,9267,9459,9467,9605,9610,9639,9649,9693,9732,9771,9826,9827,9828,9844,9855,9909,9922,10044,10045,10113,10125,10160,1023…
GO_0005096	GO:GTPASE ACTIVATOR ACTIVITY	Molecular Pathways	462	FALSE	FALSE	29,141,153,216,378,392,393,394,395,396,397,398,408,577,613,663,1102,1104,1121,1122,1123,1124,1793,1794,1795,1894,1933,1936,1950,1967,2245,2664,2665,2776,2889,2909,3071,3257,3267,3268,3357,3725,3993,3996,4168,4649,4650,4763,4924,4925,4943,4952,4983,5364,5662,5739,5863,5866,5877,5900,5902,5903,5905,5906,5909,5910,5921,5922,5923,5924,5996,5997,5998,5999,6000,6001,6002,6004,6102,6103,6305,6453,6494,6…
GO_0005125	GO:CYTOKINE ACTIVITY	Molecular Pathways	235	FALSE	FALSE	356,374,649,650,651,652,653,654,655,656,727,944,959,970,1270,1435,1437,1440,1489,1906,2056,2247,2323,2657,2658,2660,2661,2662,2821,2896,2919,2920,2921,3084,3146,3439,3440,3441,3442,3443,3444,3445,3446,3447,3448,3449,3451,3452,3456,3458,3467,3552,3553,3557,3558,3562,3565,3567,3569,3574,3576,3578,3586,3589,3592,3593,3596,3600,3603,3605,3606,3623,3624,3625,3626,3627,3976,4049,4050,4254,4282,4283,469…
GO_0005126	GO:CYTOKINE RECEPTOR BINDING	Molecular Pathways	271	FALSE	FALSE	268,356,627,637,727,836,841,944,959,970,1003,1270,1435,1437,1440,1442,1443,1444,1489,1524,1652,1672,1673,1893,1896,1946,2022,2056,2277,2280,2625,2688,2689,2885,2919,2920,2921,3439,3440,3441,3442,3443,3444,3445,3446,3447,3448,3449,3451,3452,3456,3458,3467,3552,3553,3556,3557,3558,3562,3565,3567,3569,3570,3572,3574,3576,3578,3586,3589,3592,3593,3594,3596,3597,3600,3606,3626,3627,3678,3690,3716,3717…
GO_0005178	GO:INTEGRIN BINDING	Molecular Pathways	144	FALSE	FALSE	81,87,88,89,102,310,667,811,846,928,959,975,977,1015,1281,1285,1289,1307,1311,1490,1525,1758,1842,1903,1956,2013,2191,2192,2200,2208,2246,2247,2335,2515,2670,3084,3146,3381,3383,3384,3385,3386,3479,3481,3491,3553,3611,3673,3675,3676,3684,3685,3687,3688,3689,3690,3691,3693,3694,3695,3696,3791,3909,3911,3912,3913,3936,3964,4067,4185,4240,4323,4627,4856,5034,5478,5578,5747,5764,5771,5803,6376,6387,6…
GO_0005179	GO:HORMONE ACTIVITY	Molecular Pathways	122	FALSE	FALSE	116,133,181,183,268,434,551,796,797,885,1081,1082,1114,1314,1325,1392,1442,1443,1444,1906,1907,1908,2056,2200,2488,2520,2641,2688,2689,2691,2695,2796,2797,2922,2980,3060,3375,3479,3481,3623,3624,3625,3626,3630,3640,3641,3952,3972,4295,4828,4852,4878,4879,4880,4922,5020,5179,5367,5368,5370,5443,5539,5617,5697,5741,5744,6013,6019,6343,6370,6750,6781,7038,7066,7200,7252,7276,7349,7425,7432,8614,8620…
GO_0005200	GO:STRUCTURAL CONSTITUENT OF CYTOSKELETON	Molecular Pathways	103	FALSE	FALSE	58,60,71,119,120,286,287,288,631,636,1496,1538,1539,1674,1756,1832,2035,2038,2670,3092,3123,3849,3852,3853,3854,3857,3861,3866,3868,3880,3881,3890,4014,4478,4741,4744,4747,5339,5357,5493,6708,6709,6710,6711,6712,7094,7168,7277,7278,7280,7283,7431,7846,8030,8089,8419,8470,9118,9696,10092,10093,10094,10095,10096,10097,10109,10174,10376,10381,10382,10383,10426,10880,10881,23136,23336,23607,27175,272…
GO_0005201	GO:EXTRACELLULAR MATRIX STRUCTURAL CONSTITUENT	Molecular Pathways	172	FALSE	FALSE	165,176,258,265,266,633,920,1116,1277,1278,1280,1281,1282,1284,1285,1286,1287,1288,1289,1290,1291,1292,1293,1294,1295,1296,1297,1298,1299,1300,1301,1302,1303,1305,1306,1307,1308,1310,1311,1404,1462,1634,1805,1834,1893,2006,2192,2199,2200,2201,2202,2243,2244,2266,2331,2335,2813,3339,3371,3490,3491,3617,3730,3908,3909,3910,3911,3912,3913,3914,3915,3918,4052,4053,4060,4146,4147,4148,4237,4239,4240,4…
GO_0005216	GO:ION CHANNEL ACTIVITY	Molecular Pathways	432	FALSE	TRUE	40,41,302,304,309,357,358,498,506,509,513,514,515,521,522,523,527,539,610,773,774,775,776,777,778,779,781,782,783,784,785,786,1020,1080,1134,1135,1136,1137,1138,1139,1140,1141,1142,1143,1144,1145,1146,1179,1180,1181,1182,1183,1184,1185,1186,1187,1188,1192,1193,1258,1259,1260,1261,1262,1268,1364,2185,2281,2554,2555,2556,2557,2558,2559,2560,2561,2562,2563,2564,2565,2566,2567,2568,2569,2570,2741,274…
GO_0005244	GO:VOLTAGE-GATED ION CHANNEL ACTIVITY	Molecular Pathways	201	FALSE	TRUE	610,773,774,775,776,777,778,779,781,782,783,784,785,786,1020,1180,1181,1182,1183,1184,1185,1186,1187,1188,1192,1193,1268,1536,2185,2902,2903,2904,2905,2906,3351,3685,3736,3737,3738,3739,3741,3742,3743,3744,3745,3746,3747,3748,3749,3750,3751,3752,3753,3754,3755,3756,3757,3758,3759,3760,3761,3762,3763,3764,3765,3766,3767,3768,3769,3770,3772,3773,3775,3776,3777,3778,3780,3781,3782,3784,3785,3786,378…
GO_0005261	GO:CATION CHANNEL ACTIVITY	Molecular Pathways	335	FALSE	FALSE	40,41,302,304,309,357,358,498,506,509,513,514,515,521,522,523,527,539,610,773,774,775,776,777,778,779,781,782,783,784,785,786,1020,1134,1135,1136,1137,1138,1139,1140,1141,1142,1143,1144,1145,1146,1258,1259,1260,1261,1262,1268,2185,2281,2823,2890,2891,2892,2893,2897,2898,2899,2900,2901,2902,2903,2904,2905,2906,3351,3359,3685,3708,3709,3710,3736,3737,3738,3739,3741,3742,3743,3744,3745,3746,3747,374…
GO_0005262	GO:CALCIUM CHANNEL ACTIVITY	Molecular Pathways	119	FALSE	FALSE	302,304,309,773,774,775,776,777,778,779,781,782,783,784,785,786,1020,1139,1268,2281,2823,2902,2903,2904,2905,2906,3351,3685,3708,3709,3710,4308,4988,5025,5310,5311,5663,6261,6262,6263,7220,7222,7223,7224,7225,7226,7442,8065,8416,8911,8912,8913,8989,9033,9187,9254,9256,9629,10343,10368,10369,22821,23413,24145,25769,26133,27039,27091,27092,27112,29850,29927,51393,53373,54499,54795,54822,55283,55503…
GO_0005267	GO:POTASSIUM CHANNEL ACTIVITY	Molecular Pathways	121	FALSE	TRUE	358,610,2897,2898,2899,2900,2901,3736,3737,3738,3739,3741,3742,3743,3744,3745,3746,3747,3748,3749,3750,3751,3752,3753,3754,3755,3756,3757,3758,3759,3760,3761,3762,3763,3764,3765,3766,3767,3768,3769,3770,3772,3773,3775,3776,3777,3778,3779,3780,3781,3782,3783,3784,3785,3786,3787,3788,3790,5311,6616,6833,7881,8514,8645,9033,9132,9196,9312,9424,9992,10008,10021,10060,10089,10242,23415,23416,23630,237…
GO_0005319	GO:LIPID TRANSPORTER ACTIVITY	Molecular Pathways	154	FALSE	FALSE	19,20,21,24,215,225,319,335,336,337,338,346,347,348,634,706,948,1071,1109,2167,2168,2170,2171,2760,4363,4547,4864,5007,5205,5243,5244,5306,5359,5360,5825,5826,5950,6513,6554,6555,6578,6579,6770,7274,8273,8647,8714,9600,9619,9854,9885,10079,10087,10257,10347,10349,10350,10351,10396,10577,10599,10650,10877,10948,10998,10999,11000,11001,11309,23120,23200,23250,23460,23461,23760,23762,26031,26154,262…
GO_0005342	GO:ORGANIC ACID TRANSMEMBRANE TRANSPORTER ACTIVITY	Molecular Pathways	164	FALSE	TRUE	366,634,948,1109,1244,1468,1497,1811,1836,4363,4948,5172,5243,6505,6506,6507,6509,6510,6511,6512,6519,6520,6529,6533,6534,6536,6538,6539,6540,6541,6542,6545,6554,6555,6566,6567,6573,6576,6579,6582,6583,8140,8273,8402,8501,8604,8647,8714,8884,9016,9056,9057,9058,9120,9121,9122,9123,9152,9194,9368,9390,9429,9673,9962,9963,10165,10166,10257,10560,10599,10861,10955,10991,10998,10999,11001,11136,11254…
GO_0005496	GO:STEROID BINDING	Molecular Pathways	100	FALSE	FALSE	19,309,319,335,336,337,345,347,367,476,477,478,706,793,795,857,866,950,975,1071,1576,1589,1880,2099,2100,2101,2103,2104,2638,2852,2908,3290,3291,3292,3638,4306,4864,5007,5241,5375,5727,6095,6097,6342,6462,6646,6718,6770,6783,6820,6855,7416,7417,7421,8435,8842,9365,9619,9885,9971,10062,10265,10424,10577,10613,10857,10948,11160,22937,23762,26031,51141,54576,54658,54762,54847,54852,57476,57655,64714…
GO_0005506	GO:IRON ION BINDING	Molecular Pathways	151	FALSE	FALSE	50,54,239,240,242,246,247,316,811,1036,1543,1544,1545,1548,1549,1551,1553,1555,1557,1558,1559,1562,1564,1565,1571,1572,1573,1576,1577,1579,1580,1581,1582,1583,1584,1585,1586,1588,1589,1591,1592,1593,1594,1595,2230,2235,2395,2495,2512,3039,3040,3049,3050,3934,4051,4057,4241,5033,5053,5253,5264,5351,5352,5470,5475,5740,6059,6241,6307,6309,6319,6622,6916,7018,7054,7166,7498,8424,8529,8846,8974,8985,…
GO_0005516	GO:CALMODULIN BINDING	Molecular Pathways	201	FALSE	FALSE	107,109,114,118,119,120,165,207,355,490,491,492,493,634,775,779,800,814,815,816,817,818,1260,1264,1265,1266,1491,1612,1655,1956,2035,2130,2596,2669,2872,2902,3706,3707,3756,3780,3781,3782,3783,3784,3785,3786,4082,4133,4135,4155,4284,4430,4542,4619,4620,4621,4622,4624,4625,4626,4627,4628,4629,4638,4640,4641,4642,4643,4644,4645,4646,4647,4650,4651,4804,4842,4843,4846,4900,5116,5121,5130,5136,5137,5…
GO_0005525	GO:GTP BINDING	Molecular Pathways	377	FALSE	TRUE	159,205,309,318,373,375,377,378,379,381,382,387,388,389,390,391,394,399,400,402,403,989,998,1612,1731,1759,1785,1819,1915,1917,1938,1968,1983,2633,2634,2635,2643,2669,2746,2747,2767,2768,2769,2770,2771,2773,2774,2775,2776,2778,2779,2780,2781,2794,2909,2935,2977,2982,2983,2984,2986,3000,3008,3265,3266,3326,3643,3845,4081,4218,4261,4337,4528,4599,4600,4733,4735,4830,4881,4882,4893,4976,5105,5106,54…
GO_0005539	GO:GLYCOSAMINOGLYCAN BINDING	Molecular Pathways	230	FALSE	TRUE	14,26,176,283,309,333,334,338,348,350,351,462,566,633,652,655,708,960,1056,1289,1301,1305,1311,1404,1462,1463,1490,1511,1634,1809,1833,1839,1842,1991,2022,2135,2147,2160,2200,2246,2247,2249,2252,2254,2255,2260,2263,2264,2335,2660,2799,3026,3053,3068,3075,3098,3161,3273,3491,3507,3512,3617,3627,3730,3827,3918,3990,4018,4023,4043,4053,4057,4192,4316,4353,4745,4753,4856,5046,5048,5068,5104,5118,5196…
GO_0005543	GO:PHOSPHOLIPID BINDING	Molecular Pathways	466	FALSE	FALSE	19,88,182,207,246,273,274,301,302,304,306,307,308,309,310,311,312,335,336,337,338,341,345,348,350,558,572,575,695,822,889,949,950,1048,1071,1200,1373,1687,1800,1902,2035,2152,2159,2168,2242,2314,2494,2516,2596,2621,2733,2806,2835,2846,2869,2886,2909,2934,3092,3146,3312,3507,3512,3622,3708,3709,3710,3756,3758,3759,3784,4131,4137,4139,4240,4311,4430,4534,4643,4651,4689,4763,4833,4900,4926,4976,4983…
GO_0005549	GO:ODORANT BINDING	Molecular Pathways	119	FALSE	FALSE	4993,10798,26338,26339,26341,26476,26492,26493,26494,26529,26530,26595,26686,26687,29989,29991,79289,79290,79295,79310,79482,79541,81050,81168,81169,81193,81228,81341,81431,81442,81448,81797,120065,120066,120586,127066,127617,128360,128368,128371,150681,219417,219436,219437,219438,219447,219453,219469,219473,219477,219479,219482,219484,219487,219493,219858,219865,219954,219956,219957,219960,21996…
GO_0005635	GO:NUCLEAR ENVELOPE	Molecular Pathways	468	FALSE	TRUE	23,25,142,147,148,240,241,274,307,311,327,351,358,489,581,590,595,596,598,662,663,664,665,666,667,811,894,1003,1019,1063,1069,1070,1104,1192,1238,1434,1536,1639,1717,1760,1773,1844,1861,1910,1956,1984,1996,2010,2042,2081,2475,2560,2597,2627,2643,2644,2692,2733,2776,2781,2852,2869,2879,2986,3000,3164,3177,3204,3249,3267,3300,3429,3482,3601,3631,3643,3691,3708,3710,3756,3767,3836,3837,3839,3840,384…
GO_0005667	GO:TRANSCRIPTION REGULATOR COMPLEX	Molecular Pathways	413	FALSE	FALSE	142,166,196,328,405,406,429,430,463,466,468,595,607,688,860,861,864,865,902,1019,1022,1045,1050,1051,1107,1108,1385,1387,1388,1390,1406,1457,1482,1487,1488,1499,1602,1649,1810,1869,1870,1871,1874,1875,1876,1991,2033,2034,2068,2071,2117,2140,2294,2295,2301,2353,2494,2516,2547,2623,2624,2626,2627,2648,2649,2672,2737,2874,2957,2958,2959,2960,2961,2962,2963,2965,2966,2967,2968,2972,2975,2976,3005,305…
GO_0005681	GO:SPLICEOSOMAL COMPLEX	Molecular Pathways	191	FALSE	FALSE	103,988,1153,1207,1655,1659,1665,2483,3178,3181,3183,3185,3187,3189,3190,3192,3312,3550,3958,4116,4236,4670,4691,4809,4904,5356,5411,5511,5935,5976,6009,6426,6427,6434,6625,6626,6627,6628,6629,6631,6632,6633,6634,6635,6636,6637,6638,6936,7307,7310,7536,7737,7919,8175,8220,8227,8233,8449,8458,8487,8539,8559,8896,8899,9092,9128,9129,9343,9410,9416,9716,9775,9785,9939,10081,10181,10189,10236,10250,1…
GO_0005741	GO:MITOCHONDRIAL OUTER MEMBRANE	Molecular Pathways	205	FALSE	FALSE	32,383,445,517,518,572,578,581,596,597,598,599,637,664,665,666,670,706,841,1267,1268,1374,1375,1386,1528,1594,1610,1727,1760,2043,2180,2181,2182,2309,2475,2631,2697,2710,2712,3032,3098,3099,3162,3313,3429,3845,4128,4129,4170,4257,4504,4580,4653,4830,4891,4976,5071,5138,5241,5298,5320,5339,5366,5414,5501,5521,5880,5894,6198,6233,6547,6622,6663,6843,6901,7311,7314,7316,7416,7417,7419,8165,8303,8408…
GO_0005743	GO:MITOCHONDRIAL INNER MEMBRANE	Molecular Pathways	495	FALSE	FALSE	22,37,212,291,292,293,498,506,509,513,514,515,516,517,518,521,522,539,598,617,622,666,740,788,1159,1160,1191,1267,1327,1329,1337,1339,1340,1345,1346,1347,1348,1349,1350,1351,1352,1353,1355,1373,1376,1384,1468,1537,1543,1571,1583,1584,1585,1591,1593,1678,1723,2021,2110,2232,2235,2268,2356,2537,2628,2806,2820,3030,3032,3052,3283,3284,3313,3329,3396,3945,3954,3958,4067,4358,4508,4509,4512,4513,4514,…
GO_0005759	GO:MITOCHONDRIAL MATRIX	Molecular Pathways	480	FALSE	FALSE	18,33,34,35,36,37,38,50,189,205,211,212,217,219,275,292,318,384,402,498,501,506,509,513,514,515,549,587,593,594,598,622,686,708,740,763,844,891,983,1373,1385,1431,1583,1593,1629,1632,1666,1716,1737,1738,1743,1757,1763,1841,1892,2066,2108,2109,2110,2230,2232,2235,2271,2309,2356,2395,2617,2639,2647,2653,2731,2744,2746,2747,2806,2876,2908,2926,2936,2954,3028,3029,3030,3032,3033,3155,3158,3313,3329,3…
GO_0005765	GO:LYSOSOMAL MEMBRANE	Molecular Pathways	395	FALSE	FALSE	20,21,53,55,160,161,162,163,164,215,290,302,309,373,408,523,526,527,528,529,533,535,566,684,719,910,912,949,950,967,968,972,1080,1088,1173,1174,1175,1182,1183,1184,1185,1186,1201,1203,1211,1213,1291,1356,1441,1497,1509,1534,1601,1650,1803,1889,1915,1917,1950,2028,2040,2357,2475,2548,2629,2647,2670,2683,2767,2770,2773,2776,2782,2783,2822,2896,3108,3109,3111,3112,3113,3115,3117,3118,3119,3120,3122,…
GO_0005766	GO:PRIMARY LYSOSOME	Molecular Pathways	155	FALSE	FALSE	12,47,55,175,302,311,383,410,411,527,566,671,684,718,719,967,968,1075,1088,1511,1650,1667,1668,1669,1727,1778,1991,2040,2171,2357,2444,2512,2517,2519,2548,2588,2665,2683,2717,2720,2760,2799,2896,2990,3073,3074,3136,3614,3916,3920,4033,4069,4125,4126,4257,4332,4353,4680,4718,5005,5036,5284,5476,5547,5580,5594,5611,5645,5657,5660,5663,5707,5834,5878,5908,6036,6037,6278,6317,6386,6809,6813,6836,6845…
GO_0005769	GO:EARLY ENDOSOME	Molecular Pathways	394	FALSE	FALSE	153,154,208,287,301,302,323,335,336,337,338,344,345,348,351,382,388,538,567,666,747,753,857,913,920,926,933,1080,1182,1183,1184,1201,1238,1730,1956,1992,2042,2043,2046,2047,2060,2064,2149,2150,2209,2210,2532,2697,2852,2889,2890,3064,3077,3105,3106,3107,3122,3133,3134,3135,3136,3140,3146,3329,3482,3631,3633,3756,3784,3791,3805,3833,3949,3996,4012,4035,4040,4057,4241,4311,4430,4642,4644,4771,4891,4…
GO_0005770	GO:LATE ENDOSOME	Molecular Pathways	282	FALSE	TRUE	21,302,309,375,388,538,540,684,913,950,967,968,972,973,1182,1183,1201,1317,1318,1393,1497,1512,1514,1520,1649,1783,1956,2149,2674,2697,2896,2904,3064,3108,3109,3122,3123,3125,3126,3127,3140,3312,3454,3482,3592,3593,3643,3784,3916,3920,3949,4074,4077,4534,4644,4864,4891,4914,5119,5222,5289,5337,5573,5575,5594,5595,5604,5605,5641,5660,5873,5874,5906,6439,6440,6441,6490,6505,6517,6556,6614,6653,6714…
GO_0005774	GO:VACUOLAR MEMBRANE	Molecular Pathways	444	FALSE	TRUE	20,21,53,55,160,161,162,163,164,215,290,302,309,373,408,523,525,526,527,528,529,533,534,535,566,684,719,910,912,949,950,967,968,972,1080,1088,1173,1174,1175,1182,1183,1184,1185,1186,1201,1203,1211,1213,1291,1356,1441,1497,1509,1534,1601,1650,1803,1889,1915,1917,1950,2028,2040,2357,2475,2548,2629,2647,2670,2683,2767,2770,2773,2776,2782,2783,2822,2896,3108,3109,3111,3112,3113,3115,3117,3118,3119,31…
GO_0005775	GO:VACUOLAR LUMEN	Molecular Pathways	174	FALSE	FALSE	12,47,53,175,176,302,338,356,383,410,411,427,566,633,671,718,913,950,972,1075,1200,1440,1462,1463,1464,1508,1509,1511,1513,1514,1515,1520,1634,1667,1668,1727,1778,1991,2171,2239,2262,2331,2444,2512,2517,2519,2548,2581,2588,2629,2638,2665,2694,2717,2719,2720,2760,2799,2817,2896,2990,2992,3073,3074,3312,3320,3339,3373,3423,3425,3614,3920,3988,4060,4069,4125,4126,4332,4353,4669,4758,4958,4969,5005,5…
GO_0005776	GO:AUTOPHAGOSOME	Molecular Pathways	100	FALSE	FALSE	141,550,1201,2495,2512,3064,3312,3916,3920,4077,4210,4943,5178,5289,5305,5587,6185,6737,7405,7879,8031,8396,8406,8408,8678,8878,9001,9140,9342,9474,9583,9779,9821,9842,10133,10159,10241,10548,11337,11345,22863,23001,23232,23400,23604,23710,23766,25851,25989,29058,29978,29979,29982,30849,51100,51368,51715,53349,53917,55014,55054,55062,55283,55626,55823,56893,57533,57617,57655,58476,64601,65082,790…
GO_0005777	GO:PEROXISOME	Molecular Pathways	142	FALSE	TRUE	26,30,51,189,215,224,225,375,472,570,847,945,1384,1428,1610,1891,1962,2053,2168,2180,2181,2182,3155,3156,3295,3329,3416,3417,3418,3422,3615,4077,4257,4358,4591,4598,4644,4843,5189,5190,5191,5192,5193,5194,5195,5264,5289,5605,5824,5825,5826,5827,5828,5830,6342,6647,7086,7265,7431,7498,8309,8310,8443,8504,8528,8540,8729,8799,8800,9066,9380,9409,9665,10005,10059,10247,10455,10478,10654,10901,10965,1…
GO_0005788	GO:ENDOPLASMIC RETICULUM LUMEN	Molecular Pathways	313	FALSE	FALSE	102,174,197,213,258,265,334,335,336,337,338,348,351,410,411,412,414,415,416,462,567,590,632,652,710,718,720,811,813,821,844,845,871,920,1000,1066,1075,1114,1191,1277,1278,1280,1281,1282,1284,1285,1286,1287,1288,1289,1290,1291,1292,1293,1294,1295,1296,1297,1298,1299,1300,1301,1302,1303,1305,1306,1307,1308,1310,1356,1435,1462,1471,1522,1605,1622,1758,1861,1906,2098,2147,2153,2155,2157,2158,2159,220…
GO_0005793	GO:ENDOPLASMIC RETICULUM-GOLGI INTERMEDIATE COMPARTMENT	Molecular Pathways	132	FALSE	FALSE	290,374,537,762,811,871,966,1075,1294,1315,1453,1522,1604,2055,2153,2157,2335,2348,2589,2706,2801,2804,2890,3146,3309,3630,3633,3998,4043,4121,4245,4924,4925,5034,5265,5771,5862,6091,6399,6811,6836,6890,6891,6892,7039,8613,8729,8842,9027,9107,9262,9321,9554,9570,9780,9798,10130,10134,10175,10282,10597,10652,10841,10897,10945,10959,10960,10972,11018,11079,11196,11261,11282,11320,22820,23071,23259,…
GO_0005795	GO:GOLGI STACK	Molecular Pathways	155	FALSE	TRUE	28,415,1201,1263,2523,2524,2525,2526,2527,2528,2529,2530,2589,2590,2591,2650,2681,2683,2801,2802,2804,3105,3329,3996,4124,4247,4905,4924,4952,5874,6272,6480,6482,6483,6484,6487,6653,7443,8615,8675,8702,8703,8704,8720,8729,8853,9331,9334,9527,9528,9600,9950,10040,10134,10142,10282,10959,11070,11282,11285,11313,11320,22796,22856,23011,23015,23213,23256,23268,23423,25843,25963,25999,27032,27065,2731…
GO_0005796	GO:GOLGI LUMEN	Molecular Pathways	104	FALSE	FALSE	176,181,351,632,633,1081,1462,1463,1464,1605,1634,1667,1668,1669,1670,1671,1672,1673,2147,2155,2157,2158,2159,2239,2262,2331,2621,2719,2817,3339,3630,3906,3972,4043,4060,4320,4323,4325,4582,4583,4584,4585,4586,4588,4589,4803,4958,4969,5045,5046,5125,5154,5155,5549,5624,5627,6382,6383,6385,6649,7040,7369,7471,7473,7474,7475,7476,7477,8074,8858,9672,9957,10057,10071,10082,10675,11081,23759,27333,50…
GO_0005802	GO:TRANS-GOLGI NETWORK	Molecular Pathways	259	FALSE	FALSE	102,162,164,351,375,400,538,540,636,666,738,762,972,999,1174,1201,1211,1212,1213,1785,2315,2316,2526,2529,2629,2650,2800,2803,2852,2896,3113,3115,3117,3118,3119,3120,3122,3123,3125,3126,3127,3363,3482,3996,4074,4166,4218,4311,4430,4924,4952,5007,5045,5066,5125,5205,5286,5587,5870,5872,5879,6293,6311,6482,6517,6616,6653,6810,6844,6845,7045,7260,8218,8534,8549,8601,8613,8674,8675,8677,8678,8729,876…
GO_0005814	GO:CENTRIOLE	Molecular Pathways	145	FALSE	FALSE	585,822,899,1068,1069,1070,1639,2733,3064,3303,3304,3310,3796,4218,4682,4957,5108,5116,5347,5901,6093,6102,6491,6790,7153,7283,7840,8100,8481,8924,9001,9657,9662,9696,9731,9738,9742,9786,9814,9851,9857,9859,10039,10101,10121,10198,10210,10426,10733,10769,10806,10841,11116,11127,11158,11190,22832,22873,22897,22933,22994,22995,23617,25776,25886,25914,26005,29105,49856,50487,51098,51134,51174,51199,…
GO_0005819	GO:SPINDLE	Molecular Pathways	391	FALSE	FALSE	143,207,292,311,331,332,351,403,701,801,805,808,822,827,891,983,989,990,991,994,996,998,1062,1063,1068,1211,1213,1263,1400,1432,1453,1499,1540,1639,1663,1729,1731,1780,1877,1894,2009,2010,2017,2035,2068,2648,2669,2801,2908,3174,3192,3297,3306,3315,3550,3579,3619,3796,3832,3833,3835,3985,4033,4085,4117,4134,4281,4627,4735,4739,4751,4869,4926,4957,5048,5303,5311,5314,5347,5423,5515,5516,5594,5607,5…
GO_0005840	GO:RIBOSOME	Molecular Pathways	240	FALSE	TRUE	23,190,328,347,689,740,821,1660,1938,1996,3039,3040,3396,3921,4504,4690,4701,4736,4869,5610,6122,6123,6124,6125,6128,6129,6130,6132,6133,6134,6135,6136,6137,6138,6139,6141,6142,6143,6144,6146,6147,6150,6152,6154,6155,6156,6157,6158,6159,6160,6161,6164,6165,6166,6167,6168,6169,6170,6171,6173,6175,6176,6181,6182,6183,6187,6188,6189,6191,6192,6193,6194,6201,6202,6203,6204,6205,6206,6207,6208,6209,62…
GO_0005874	GO:MICROTUBULE	Molecular Pathways	429	FALSE	FALSE	143,324,331,332,357,393,403,547,636,667,801,805,808,827,908,983,1020,1062,1155,1213,1393,1453,1540,1548,1639,1641,1739,1759,1767,1768,1769,1770,1778,1780,1781,1783,1785,1808,1855,2009,2010,2258,2288,2622,2801,2931,3192,3619,3796,3797,3798,3799,3800,3801,3831,3832,3833,3834,3835,3925,4130,4131,4133,4134,4135,4137,4210,4281,4296,4504,4599,4600,4751,4920,4926,4957,4976,5048,5116,5347,5423,5605,6047,…
GO_0005875	GO:MICROTUBULE ASSOCIATED COMPLEX	Molecular Pathways	161	FALSE	FALSE	58,59,70,72,332,547,1639,1641,1767,1768,1769,1770,1778,1780,1781,1783,2009,2339,2342,3619,3796,3797,3798,3799,3800,3801,3831,3832,3833,3834,3835,4130,4131,4133,4134,4210,4281,5048,5829,6101,6780,6790,6795,6990,6991,6993,7175,7461,7531,7802,7804,8632,8655,8682,8701,8723,9053,9212,9371,9493,9585,9928,10013,10048,10112,10120,10121,10126,10300,10513,10540,10671,10749,10880,10881,11004,11127,11258,113…
GO_0005882	GO:INTERMEDIATE FILAMENT	Molecular Pathways	217	FALSE	FALSE	135,631,667,1452,1674,1832,2125,2312,2670,2852,3123,3692,3728,3846,3848,3849,3850,3851,3852,3853,3854,3855,3856,3857,3858,3859,3860,3861,3866,3868,3872,3875,3880,3881,3882,3883,3884,3885,3886,3887,3888,3889,3890,3891,3892,4000,4001,4741,4744,4747,4830,4831,5010,5317,5318,5339,5411,5493,5630,6249,6253,6509,7431,8419,8687,8688,8689,8829,9118,9119,9228,10763,11011,22941,23336,23499,23581,25900,25984…
GO_0005884	GO:ACTIN FILAMENT	Molecular Pathways	114	FALSE	FALSE	58,60,70,71,87,88,89,199,301,395,1238,1613,1627,1809,2011,2017,2039,2316,2534,2620,3055,3059,3936,4430,4640,4641,4644,4646,4650,5058,5074,5357,5358,5756,5879,5880,5881,6525,6714,7010,7111,7168,7169,7170,7171,7248,7430,7454,7456,7525,8522,8572,8826,8976,9050,9051,9093,9124,9260,9645,9817,10094,10297,10603,10611,10634,10677,10787,10804,11151,11155,11344,23022,23242,23301,23384,23406,23433,23607,258…
GO_0005903	GO:BRUSH BORDER	Molecular Pathways	106	FALSE	FALSE	87,89,120,358,538,762,830,832,948,1192,1244,1600,1811,1816,2028,2059,2314,2316,2317,2348,2683,2768,3326,3710,3775,4036,4311,4430,4547,4627,4637,4640,4641,4642,4643,4648,4878,4891,5172,5174,5205,5339,5357,5651,5745,5824,5900,6476,6514,6519,6523,6550,6564,6569,6573,6584,7429,7430,8029,8435,8884,9153,9154,9368,9429,10059,10083,10096,10227,10287,10400,10568,10672,10755,10786,10999,11136,22941,23657,2…
GO_0005911	GO:CELL-CELL JUNCTION	Molecular Pathways	494	FALSE	FALSE	26,60,71,87,102,117,118,120,182,207,231,247,287,288,301,302,324,351,357,360,364,387,421,476,477,481,488,575,595,634,659,794,859,889,914,916,963,998,999,1000,1001,1003,1004,1005,1006,1007,1008,1009,1010,1016,1019,1041,1244,1265,1266,1305,1308,1364,1365,1366,1445,1495,1496,1499,1500,1501,1525,1605,1627,1656,1674,1739,1741,1803,1823,1824,1825,1828,1829,1830,1832,1894,1948,1969,1982,2043,2125,2195,21…
GO_0005912	GO:ADHERENS JUNCTION	Molecular Pathways	170	FALSE	FALSE	60,102,118,182,247,301,302,324,357,421,634,659,999,1000,1001,1003,1004,1005,1006,1007,1008,1009,1010,1016,1266,1495,1496,1499,1500,1501,1525,1605,1656,1739,1948,1982,2043,2196,2319,3655,3728,3801,3875,4067,4092,4301,4627,4643,4771,4851,4867,5021,5239,5317,5318,5499,5796,5797,5817,5818,5819,5962,6282,6386,6904,7082,7094,7414,7422,7791,8502,8572,8613,8642,8751,8773,8825,8994,9124,9223,9231,9260,926…
GO_0005923	GO:BICELLULAR TIGHT JUNCTION	Molecular Pathways	122	FALSE	FALSE	26,117,288,324,357,595,1003,1019,1364,1365,1366,1499,1525,1739,1741,1894,4072,4810,4867,5010,5376,5584,5590,5872,5912,6801,6904,7046,7082,7122,7408,7855,8189,8531,8777,8825,9069,9071,9073,9074,9075,9076,9080,9181,9218,9223,9265,9266,9267,9414,9618,9693,9863,10015,10207,10686,11149,11346,23150,23322,23562,23586,23616,24146,26285,27134,29855,49861,50848,50855,51208,51421,53842,54532,54566,54587,551…
GO_0005925	GO:FOCAL ADHESION	Molecular Pathways	418	FALSE	FALSE	60,70,71,81,87,88,89,102,118,214,247,301,308,309,375,382,387,388,390,391,402,527,567,575,667,682,726,811,823,824,847,857,858,859,867,928,950,960,966,975,976,977,998,1000,1012,1072,1213,1264,1265,1266,1464,1465,1466,1495,1499,1535,1601,1605,1785,1803,1948,1956,1969,2017,2022,2037,2185,2191,2195,2242,2261,2273,2274,2275,2314,2316,2317,2318,2319,2321,2535,2580,2665,2697,2768,2783,2886,2923,2934,3055…
GO_0005930	GO:AXONEME	Molecular Pathways	131	FALSE	FALSE	582,989,1063,1641,1767,1768,1769,1770,2622,2735,2736,2737,4117,4134,4735,5289,5566,5573,5576,6101,7289,7802,8632,8701,9474,9576,9742,10382,10533,10564,10801,11337,22832,22863,22920,23322,25790,25876,25981,26074,26140,26146,26160,27019,29070,30849,51057,51314,51473,51626,54768,54777,55036,55054,55081,55130,55212,55259,55329,55567,55626,55717,55812,56171,56623,57096,57539,57576,57662,64446,79582,79…
GO_0005938	GO:CELL CORTEX	Molecular Pathways	308	FALSE	FALSE	60,81,87,88,89,120,208,302,357,364,382,387,388,389,390,391,399,444,631,667,752,793,794,800,824,830,832,857,989,999,1000,1211,1212,1397,1455,1487,1488,1490,1499,1500,1522,1627,1639,1731,1742,1756,1778,1894,1915,2010,2017,2023,2035,2037,2038,2039,2059,2168,2185,2241,2244,2246,2263,2316,2317,2319,2571,2770,2868,2917,2934,2983,2995,2998,3059,3077,3709,3748,3880,3918,3927,3993,3996,4082,4289,4336,4354…
GO_0005976	GO:POLYSACCHARIDE METABOLIC PROCESS	Molecular Pathways	107	FALSE	FALSE	34,160,178,207,208,313,1118,1213,1950,2131,2132,2475,2538,2548,2632,2642,2645,2931,2932,2992,2997,2998,3036,3037,3038,3146,3340,3479,3481,3572,3630,3643,3667,3795,3953,4790,5155,5167,5213,5255,5256,5257,5260,5261,5443,5499,5500,5501,5502,5504,5506,5507,5509,5741,5834,5836,5837,7040,7262,7360,8445,8509,8534,8660,8864,8908,8972,8987,9334,9348,9572,9653,9821,9852,10331,10580,10678,10690,10728,23178,…
GO_0005996	GO:MONOSACCHARIDE METABOLIC PROCESS	Molecular Pathways	257	FALSE	TRUE	32,34,89,207,208,226,229,230,231,347,467,468,572,680,1196,1353,1374,1407,1432,1468,1609,1642,1737,2023,2033,2171,2203,2475,2517,2519,2523,2524,2526,2527,2528,2529,2530,2538,2539,2542,2548,2582,2584,2585,2592,2597,2641,2642,2645,2646,2648,2683,2720,2729,2784,2819,2821,2822,2875,2931,2932,3098,3099,3101,3146,3170,3175,3479,3481,3487,3607,3630,3636,3643,3651,3667,3767,3784,3795,3952,3953,4041,4122,4…
GO_0006006	GO:GLUCOSE METABOLIC PROCESS	Molecular Pathways	196	FALSE	TRUE	32,34,89,207,208,347,467,468,572,680,1196,1353,1374,1407,1432,1468,1609,1642,1737,2023,2033,2171,2203,2475,2538,2539,2542,2548,2597,2641,2642,2645,2646,2648,2784,2819,2821,2822,2875,2931,2932,3098,3099,3101,3146,3170,3175,3479,3481,3487,3607,3630,3636,3643,3651,3667,3767,3784,3795,3952,3953,4041,4485,4837,4938,5071,5091,5105,5106,5160,5161,5162,5163,5164,5165,5166,5167,5207,5208,5211,5213,5214,52…
GO_0006022	GO:AMINOGLYCAN METABOLIC PROCESS	Molecular Pathways	129	FALSE	TRUE	160,207,284,633,960,1116,1117,1118,1213,1486,1634,1950,2131,2132,2247,2296,2517,2651,2720,2799,2990,3036,3037,3038,3073,3074,3082,3340,3373,3423,3425,3553,3600,3697,3698,3699,3700,4166,4669,4790,5016,5155,5159,5292,6448,6482,6483,6484,6487,6677,7040,7358,8372,8509,8534,8692,8993,9334,9348,9394,9435,9469,9653,9806,9953,9955,9956,9957,10057,10090,10331,10402,10678,10894,11041,11046,11227,11285,2285…
GO_0006066	GO:ALCOHOL METABOLIC PROCESS	Molecular Pathways	353	FALSE	FALSE	19,20,33,37,47,50,55,117,124,125,126,127,128,130,131,216,217,219,220,221,222,224,231,319,335,336,337,338,348,351,427,553,650,653,654,847,949,1050,1056,1066,1071,1080,1109,1119,1181,1543,1544,1545,1551,1558,1559,1562,1565,1576,1577,1581,1583,1584,1585,1593,1594,1595,1609,1621,1645,1646,1717,1718,1719,1727,1798,2053,2055,2185,2222,2224,2230,2232,2246,2247,2330,2539,2584,2629,2643,2672,2710,2712,278…
GO_0006090	GO:PYRUVATE METABOLIC PROCESS	Molecular Pathways	106	FALSE	TRUE	89,189,226,229,230,351,402,405,669,863,957,1737,1738,2023,2026,2027,2033,2203,2584,2597,2645,2819,2821,3091,3098,3099,3101,3356,3458,3479,3607,3630,3643,3692,3939,3948,4199,4200,4656,4967,5027,5091,5105,5106,5160,5161,5162,5163,5164,5165,5166,5207,5208,5211,5213,5214,5223,5224,5230,5232,5236,5313,5315,5465,5562,5563,5571,5663,6521,6774,7167,7416,8013,8050,8473,8671,9611,9759,10873,10891,10993,111…
GO_0006091	GO:GENERATION OF PRECURSOR METABOLITES AND ENERGY	Molecular Pathways	490	FALSE	TRUE	34,37,38,48,50,51,89,124,125,126,127,128,130,131,155,158,178,205,207,208,215,217,226,229,230,231,291,314,351,387,402,405,434,444,498,506,509,513,514,515,521,522,538,539,551,552,637,664,669,847,863,891,957,983,1050,1109,1327,1329,1337,1339,1340,1345,1346,1347,1348,1349,1350,1351,1352,1353,1355,1431,1528,1534,1535,1536,1537,1544,1588,1716,1737,1738,1743,2023,2026,2027,2033,2108,2109,2110,2203,2230,…
GO_0006109	GO:REGULATION OF CARBOHYDRATE METABOLIC PROCESS	Molecular Pathways	178	FALSE	TRUE	32,34,89,117,160,207,208,351,402,405,553,572,863,950,957,1196,1213,1353,1407,1609,1642,1950,2033,2185,2203,2475,2641,2642,2645,2646,2648,2784,2819,2822,2852,2875,2931,2932,3037,3091,3146,3170,3269,3356,3458,3479,3481,3487,3607,3630,3643,3667,3692,3795,3952,3953,3973,4142,4485,4656,4790,4837,4923,5027,5028,5031,5071,5155,5163,5164,5165,5166,5167,5207,5208,5223,5261,5341,5366,5443,5465,5499,5500,55…
GO_0006119	GO:OXIDATIVE PHOSPHORYLATION	Molecular Pathways	141	FALSE	TRUE	89,205,215,387,498,506,509,513,514,515,521,522,538,539,637,891,983,1327,1329,1337,1339,1340,1345,1346,1347,1348,1349,1350,1351,1355,1537,1716,1738,2395,2631,4436,4508,4509,4512,4513,4514,4519,4535,4536,4537,4538,4539,4540,4541,4656,4694,4695,4696,4697,4698,4700,4701,4702,4704,4705,4706,4707,4708,4709,4710,4711,4712,4713,4714,4715,4716,4717,4718,4719,4720,4722,4723,4724,4725,4726,4728,4729,4731,63…
GO_0006163	GO:PURINE NUCLEOTIDE METABOLIC PROCESS	Molecular Pathways	396	FALSE	TRUE	31,32,38,47,89,100,107,108,109,111,112,113,114,115,132,142,158,159,203,204,205,215,226,229,230,270,271,272,318,351,353,387,402,405,471,498,506,509,513,514,515,516,517,518,521,522,523,527,539,570,572,669,863,957,1633,1716,1737,1738,1739,1740,1743,1836,1969,2023,2026,2027,2033,2180,2181,2182,2194,2203,2272,2584,2597,2618,2639,2645,2766,2773,2819,2821,2977,2978,2979,2980,2981,2982,2983,2984,2986,298…
GO_0006164	GO:PURINE NUCLEOTIDE BIOSYNTHETIC PROCESS	Molecular Pathways	191	FALSE	TRUE	31,32,38,47,100,107,108,109,111,112,113,114,115,132,142,158,159,203,204,205,226,270,271,272,318,353,471,498,506,509,513,514,515,516,517,518,521,522,523,527,539,1633,1716,1737,1738,1836,2023,2180,2181,2182,2618,2639,2977,2978,2979,2980,2981,2982,2983,2984,2986,2987,3000,3208,3251,3565,3614,3615,3948,4508,4509,4513,4522,4830,4831,4832,4833,4842,4843,4846,4878,4879,4880,4881,4882,5160,5161,5162,5163…
GO_0006260	GO:DNA REPLICATION	Molecular Pathways	260	FALSE	TRUE	94,466,545,546,604,641,675,890,898,983,990,997,998,1017,1025,1111,1325,1602,1660,1663,1763,1854,1877,1950,1956,2069,2237,2658,2735,2736,3060,3159,3265,3399,3508,3725,3978,3980,3981,4142,4171,4172,4173,4174,4175,4176,4361,4673,4678,4683,4774,4781,4782,4784,4796,4998,4999,5000,5001,5111,5422,5423,5424,5425,5426,5427,5428,5429,5515,5518,5557,5558,5763,5813,5879,5884,5888,5928,5930,5931,5937,5965,597…
GO_0006261	GO:DNA-DEPENDENT DNA REPLICATION	Molecular Pathways	151	FALSE	FALSE	545,546,604,641,675,898,990,997,1025,1325,1602,1663,1763,2237,3159,3978,3980,4171,4172,4173,4174,4175,4176,4361,4683,4796,4998,4999,5000,5001,5111,5422,5423,5424,5425,5426,5427,5428,5557,5558,5813,5888,5965,5976,5980,5981,5982,5983,5984,5985,6117,6419,6733,6742,7013,7014,7486,8099,8317,8318,8882,8914,9093,9134,9188,9400,9401,9416,9837,9984,10189,10269,10293,10533,10714,10721,10926,11073,11143,111…
GO_0006275	GO:REGULATION OF DNA REPLICATION	Molecular Pathways	107	FALSE	FALSE	94,466,545,546,604,641,675,890,983,990,998,1602,1660,1763,1950,1956,2069,2658,2735,2736,3060,3265,3399,3725,3980,4142,4683,5001,5111,5515,5518,5879,5884,5930,5982,5983,5984,5985,6282,6416,6742,7013,7126,7157,7270,7349,8317,8412,8914,9126,10269,10361,10533,10919,10926,11124,11143,11232,23063,23244,23560,23595,25792,26057,26271,27101,27154,29980,30968,50485,51053,54617,54921,54962,55704,56897,57379…
GO_0006282	GO:REGULATION OF DNA REPAIR	Molecular Pathways	130	FALSE	FALSE	142,322,672,1025,1054,1111,1161,1660,1663,1956,2070,2074,2138,2139,2140,2187,2255,2305,2521,3014,3146,3297,4255,4862,4968,5111,5371,5429,5531,5582,5591,5888,5893,6118,6188,6419,7014,7158,7291,7334,7335,7336,7398,7454,7468,7515,7913,8091,8313,8451,8505,8914,9025,9320,9400,9577,10039,10097,10155,10459,10635,10721,11143,11284,22891,23028,23201,23347,23411,23514,24144,25913,29072,29086,51111,51149,51…
GO_0006302	GO:DOUBLE-STRAND BREAK REPAIR	Molecular Pathways	251	FALSE	TRUE	142,322,472,641,672,675,1111,1161,1653,1663,1763,1791,2067,2072,2073,2074,2138,2140,2177,2187,2237,2305,2521,2547,3014,3146,3148,3297,3364,3980,3981,4171,4172,4173,4174,4175,4176,4255,4292,4361,4436,4683,4796,4968,5371,5422,5423,5531,5536,5591,5885,5888,5889,5890,5892,5893,5932,5965,5980,6117,6118,6119,6419,6421,7157,7158,7291,7334,7336,7405,7415,7454,7468,7486,7515,7516,7517,7518,7520,7528,7913,…
GO_0006304	GO:DNA MODIFICATION	Molecular Pathways	120	FALSE	TRUE	142,328,339,546,648,672,1543,1786,1788,1789,1791,2146,2353,2625,2931,3070,4152,4204,4255,4297,4350,4552,4595,4609,4913,4968,5290,6018,6688,6996,7374,7490,7874,8239,8468,8493,8846,8930,8932,9219,9463,9582,9760,10038,10039,10155,10269,10419,10664,10919,10930,10973,11022,11176,11277,23583,27136,27350,29104,29947,51010,51409,53615,54069,54456,54496,54512,54514,54726,54737,54784,54790,54815,55124,5524…
GO_0006310	GO:DNA RECOMBINATION	Molecular Pathways	305	FALSE	FALSE	86,142,328,472,604,641,672,675,940,958,959,1111,1235,1325,2021,2067,2068,2072,2073,2074,2177,2187,2237,2521,2547,2956,3005,3006,3007,3008,3009,3010,3014,3024,3146,3148,3149,3329,3364,3508,3558,3565,3575,3586,3836,3838,3980,3981,4171,4172,4173,4174,4175,4176,4292,4361,4436,4437,4438,4439,4683,4796,4798,4841,5423,5531,5591,5788,5885,5888,5889,5890,5892,5893,5896,5897,5932,5965,5980,6117,6118,6119,6…
GO_0006323	GO:DNA PACKAGING	Molecular Pathways	199	FALSE	TRUE	546,891,983,1616,1677,2852,3005,3006,3007,3008,3009,3010,3014,3017,3018,3020,3021,3024,3070,3146,3148,3619,4171,4673,4674,4675,4676,4678,4869,5119,5253,5347,5619,5620,5928,6046,6418,6662,6732,6839,6847,7141,7142,7153,7157,7258,7259,7273,7290,7994,8091,8208,8260,8290,8294,8339,8340,8341,8342,8343,8344,8345,8346,8347,8348,8349,8350,8351,8352,8353,8354,8355,8356,8357,8358,8359,8360,8361,8362,8363,83…
GO_0006325	GO:CHROMATIN ORGANIZATION	Molecular Pathways	409	FALSE	TRUE	60,86,339,473,546,676,1106,1107,1108,1613,1616,1663,1786,1788,1810,2074,2099,2122,2145,2146,2186,2625,2648,2879,2908,3005,3006,3007,3008,3009,3010,3014,3017,3018,3020,3021,3024,3054,3065,3066,3070,3146,3148,3150,3151,3159,3169,3170,3171,3183,3192,3622,3720,4017,4171,4288,4300,4342,4602,4609,4673,4674,4675,4676,4678,4778,4869,5058,5252,5253,5897,5925,5927,5928,5931,5933,5934,5970,5977,6046,6294,63…
GO_0006333	GO:CHROMATIN ASSEMBLY OR DISASSEMBLY	Molecular Pathways	177	FALSE	TRUE	546,1107,1616,3005,3006,3007,3008,3009,3010,3014,3017,3018,3020,3021,3024,3070,3146,3148,3159,4171,4673,4674,4675,4676,4678,4778,4869,5253,5928,6046,6418,6597,6598,6599,6601,6602,6603,6604,6605,6662,6839,6886,7141,7157,7258,7259,7290,7994,8208,8289,8290,8294,8339,8340,8341,8342,8343,8344,8345,8346,8347,8348,8349,8350,8351,8352,8353,8354,8355,8356,8357,8358,8359,8360,8361,8362,8363,8364,8365,8366,…
GO_0006334	GO:NUCLEOSOME ASSEMBLY	Molecular Pathways	129	FALSE	FALSE	546,1616,3005,3006,3007,3008,3009,3010,3014,3017,3018,3020,3021,3024,3148,4171,4673,4674,4675,4676,4678,4869,5928,6046,6418,6662,7258,7259,7290,7994,8208,8290,8294,8339,8340,8341,8342,8343,8344,8345,8346,8347,8348,8349,8350,8351,8352,8353,8354,8355,8356,8357,8358,8359,8360,8361,8362,8363,8364,8365,8366,8367,8368,8369,8370,8467,8520,8968,8970,8971,9555,9733,10036,10541,11339,23234,23270,23421,2352…
GO_0006338	GO:CHROMATIN REMODELING	Molecular Pathways	255	FALSE	TRUE	60,86,473,546,676,1107,1108,1616,1810,2074,2099,2145,2186,2625,2648,3005,3006,3007,3008,3009,3010,3014,3017,3018,3020,3021,3024,3054,3065,3066,3070,3148,3159,3169,3183,3720,4171,4602,4609,4673,4674,4675,4676,4678,4778,4869,5058,5925,5927,5928,6046,6304,6418,6594,6595,6597,6598,6599,6601,6602,6603,6604,6605,6662,6830,6871,6944,7141,7142,7150,7258,7259,7290,7403,7994,8208,8242,8284,8289,8290,8294,8…
GO_0006352	GO:DNA-TEMPLATED TRANSCRIPTION, INITIATION	Molecular Pathways	130	FALSE	FALSE	902,1019,1022,1025,1385,1482,1810,1870,1871,2067,2071,2074,2099,2957,2958,2959,2960,2961,2962,2963,2966,2972,2975,3146,3725,4150,4286,5433,5436,5438,5469,5706,6597,6598,6722,6872,6873,6874,6875,6877,6878,6879,6880,6881,6882,6883,6884,6908,6927,6928,7019,7067,7157,7291,7343,7480,8061,8294,8359,8360,8361,8362,8363,8364,8365,8366,8367,8368,8370,8467,8493,9013,9014,9282,9328,9329,9439,9440,9441,9442,…
GO_0006364	GO:RRNA PROCESSING	Molecular Pathways	225	FALSE	FALSE	705,1662,1736,2068,2091,2483,3669,3692,4736,4809,4839,4931,5036,5303,5393,5394,5591,5822,6023,6041,6125,6129,6130,6135,6154,6155,6165,6194,6201,6202,6208,6209,6217,6218,6223,6227,6229,6230,6232,6234,6839,8568,8602,8780,8850,8886,9045,9092,9136,9188,9221,9277,9326,9724,9775,9790,9875,10171,10199,10200,10248,10360,10412,10436,10438,10521,10528,10556,10557,10607,10775,10799,10813,10885,10969,11056,1…
GO_0006399	GO:TRNA METABOLIC PROCESS	Molecular Pathways	179	FALSE	TRUE	16,283,833,1615,1653,1787,2058,2193,2617,2926,3028,3035,3376,3735,4141,4234,4677,5188,5393,5394,5859,5917,6301,6741,6894,6897,7407,7453,8270,8518,8565,8846,9692,9836,10056,10248,10352,10556,10557,10667,10775,10785,10799,10940,10978,11062,11102,11157,11180,11340,23016,23395,23404,23405,23438,23536,23587,24140,25821,25917,25973,26024,26610,27304,51002,51010,51067,51091,51095,51367,51493,51504,51520…
GO_0006401	GO:RNA CATABOLIC PROCESS	Molecular Pathways	278	FALSE	TRUE	207,283,328,472,677,678,1153,1432,1617,1618,1655,1660,1736,1763,1787,1797,1869,1994,1996,2081,2107,2237,2332,2475,2521,2668,2926,2935,3183,3184,3192,3303,3304,3646,3669,4116,4292,4343,4615,4670,4686,4848,4849,4869,4904,4939,5073,5317,5393,5394,5433,5436,5511,5578,5580,5976,6036,6037,6039,6041,6050,6093,6499,6556,6741,6832,7133,7186,7188,7356,7431,7432,7538,7812,7832,8087,8148,8241,8313,8531,8559,…
GO_0006402	GO:MRNA CATABOLIC PROCESS	Molecular Pathways	232	FALSE	TRUE	207,328,472,677,678,1153,1432,1617,1618,1655,1660,1797,1869,1994,1996,2081,2107,2332,2475,2521,2668,2935,3183,3184,3192,3303,3304,3646,4116,4292,4343,4615,4670,4686,4848,4849,4869,4904,5073,5317,5393,5394,5433,5436,5578,5580,5976,6041,6050,6093,6499,6556,6741,6832,7186,7188,7356,7431,7432,7538,7812,7832,8087,8148,8241,8313,8531,8559,8570,8761,9125,9238,9261,9337,9475,9513,9567,9641,9652,9698,9704…
GO_0006403	GO:RNA LOCALIZATION	Molecular Pathways	201	FALSE	TRUE	472,545,636,677,908,1069,1070,1660,1736,1984,2091,2332,2733,3087,3178,3181,3192,3267,3297,3800,4116,4600,4641,4686,4869,4904,4927,4928,5073,5394,5433,5901,5903,5976,6311,6396,6426,6428,6432,6741,6830,6950,7013,7048,7175,7203,7248,7263,7514,7528,7538,7884,7919,8021,8086,8106,8480,8559,8563,8570,8607,8658,8888,9284,9326,9444,9631,9688,9775,9793,9804,9818,9877,9883,9887,9908,9939,9961,9972,9984,1007…
GO_0006413	GO:TRANSLATIONAL INITIATION	Molecular Pathways	118	FALSE	FALSE	468,1617,1618,1653,1654,1939,1964,1965,1967,1968,1973,1974,1975,1977,1978,1979,1981,1982,1983,2332,2475,2733,3315,3646,3692,4528,4686,4690,4869,5433,5436,5499,5610,5611,5936,6059,6188,6189,6193,6198,6199,6218,6352,7124,7175,7458,7812,8440,8562,8637,8661,8662,8663,8664,8665,8666,8667,8668,8669,8672,8846,8872,8890,8891,8892,8893,8894,9086,9451,9470,9669,9811,10209,10289,10480,10605,10657,10959,1098…
GO_0006417	GO:REGULATION OF TRANSLATION	Molecular Pathways	468	FALSE	TRUE	16,48,207,208,283,326,351,387,468,602,677,678,708,811,940,1019,1153,1612,1613,1617,1618,1653,1654,1656,1660,1719,1734,1801,1802,1938,1965,1968,1974,1975,1977,1978,1979,1981,1982,1983,1984,1994,1996,2058,2064,2107,2185,2309,2332,2475,2597,2733,2872,2886,2915,2935,3002,3184,3315,3488,3569,3609,3646,3658,3673,3692,3872,4076,4116,4292,4343,4528,4686,4690,4691,4848,4849,4869,4904,5036,5073,5187,5315,5…
GO_0006457	GO:PROTEIN FOLDING	Molecular Pathways	212	FALSE	FALSE	325,402,567,573,811,821,908,957,972,1047,1191,1410,1457,1676,1861,2280,2281,2286,2288,2289,2580,2896,2923,3300,3301,3303,3304,3305,3306,3309,3310,3311,3312,3313,3315,3320,3323,3324,3326,3327,3329,3336,3337,3338,3998,4802,4820,4878,4879,4880,5034,5082,5201,5202,5203,5204,5478,5479,5480,5481,5611,5768,5824,5903,6102,6388,6449,6625,6767,6782,6902,6903,6904,6905,6950,7184,7190,7203,7265,7266,7411,746…
GO_0006469	GO:NEGATIVE REGULATION OF PROTEIN KINASE ACTIVITY	Molecular Pathways	212	FALSE	TRUE	25,103,104,135,183,207,324,348,634,650,652,655,836,857,859,867,868,1026,1027,1028,1029,1030,1031,1032,1050,1647,1843,1845,1849,1855,2041,2048,2167,2629,2776,2810,2950,3087,3156,3301,3315,3458,3553,3611,3843,4040,4041,4067,4221,4298,4616,4763,4771,4869,4878,5062,5170,5291,5339,5347,5468,5478,5569,5570,5573,5575,5576,5577,5580,5585,5663,5728,5753,5770,5771,5777,5787,5788,5794,5795,5800,5859,5925,59…
GO_0006470	GO:PROTEIN DEPHOSPHORYLATION	Molecular Pathways	281	FALSE	TRUE	52,55,134,186,596,801,805,808,818,945,993,994,995,1003,1033,1408,1460,1739,1813,1827,1843,1845,1847,1848,1849,2029,2070,2138,2139,2140,2280,2281,2475,2629,2771,2932,3064,3071,3326,3551,3672,3717,3932,3958,4249,4534,4621,4624,4626,4659,4690,5159,5300,5470,5475,5478,5494,5495,5496,5499,5500,5501,5504,5507,5509,5510,5511,5515,5516,5518,5519,5520,5521,5522,5523,5524,5525,5526,5527,5528,5529,5530,5531…
GO_0006473	GO:PROTEIN ACETYLATION	Molecular Pathways	201	FALSE	TRUE	15,86,322,406,408,648,672,675,1111,1386,1387,1487,1654,1810,2033,2308,2624,2625,2647,2648,2932,2959,3054,3065,3066,3553,3662,3670,3976,4089,4101,4137,4204,4297,4582,4654,4674,4842,5187,5447,5562,5563,5595,6418,6598,6622,6659,6688,6871,6872,6879,6880,6881,6883,6885,7291,7703,7862,7917,7994,8089,8202,8260,8295,8464,8473,8520,8536,8607,8648,8850,8861,8877,8888,8986,9027,9085,9252,9329,9426,9474,9575…
GO_0006475	GO:INTERNAL PROTEIN AMINO ACID ACETYLATION	Molecular Pathways	160	FALSE	TRUE	86,322,408,648,672,675,1111,1386,1387,1487,1810,2033,2624,2625,2648,2959,3054,3553,3662,3670,3976,4089,4137,4204,4297,4582,4654,4674,4842,5187,5447,5595,6418,6598,6622,6688,6871,6872,6879,6880,6881,6883,6885,7291,7703,7862,7917,7994,8089,8202,8260,8295,8464,8473,8520,8607,8648,8850,8861,8888,8986,9027,9085,9252,9329,9426,9474,9575,9643,9678,9767,9862,9913,10269,10445,10474,10524,10626,10629,10664…
GO_0006476	GO:PROTEIN DEACETYLATION	Molecular Pathways	101	FALSE	FALSE	187,604,817,1487,1859,2005,2033,2316,2339,3065,3066,3458,3622,4137,4692,4752,4837,5187,5245,5562,5563,5587,5599,5927,5978,6421,6497,6720,6907,7157,7349,7422,8841,8864,9112,9219,9643,9734,9759,10013,10014,10129,10270,10432,10474,10933,10943,11076,11107,11176,22933,23186,23309,23408,23409,23410,23411,25836,25855,25865,25942,26993,29115,50943,51043,51547,51548,51564,54531,54892,55170,55758,55809,558…
GO_0006479	GO:PROTEIN METHYLATION	Molecular Pathways	181	FALSE	TRUE	546,635,672,694,1387,1499,1786,1789,2091,2107,2122,2145,2146,2625,2641,2672,2935,3006,3009,3275,3276,3720,4000,4089,4204,4221,4297,4302,4524,4602,4837,5079,5110,5252,5870,5926,5929,6018,6419,6598,6628,6634,6830,6839,7403,7468,7469,7799,7832,7936,8085,8473,8726,9070,9545,9555,9646,9682,9739,9757,9869,9971,10157,10196,10322,10419,10498,10664,10782,10919,11091,11105,11107,11108,11137,22823,22938,229…
GO_0006486	GO:PROTEIN GLYCOSYLATION	Molecular Pathways	226	FALSE	FALSE	20,28,746,957,1603,1650,1798,2131,2132,2134,2135,2137,2218,2523,2524,2525,2526,2527,2528,2529,2530,2589,2590,2591,2650,2651,2673,2681,2683,2801,3600,3703,4121,4122,4124,4245,4247,4248,4249,4351,4504,4864,5238,5372,5373,5663,6184,6185,6480,6482,6483,6484,6487,6489,7423,7841,7903,7991,8128,8473,8693,8702,8703,8704,8705,8706,8707,8708,8813,8818,8869,8985,9215,9245,9321,9331,9334,9514,9526,9528,9945,…
GO_0006520	GO:CELLULAR AMINO ACID METABOLIC PROCESS	Molecular Pathways	284	FALSE	TRUE	16,18,36,38,95,159,189,191,216,275,383,384,420,435,440,443,445,468,493,538,549,570,586,587,593,594,635,642,670,790,833,875,883,1036,1201,1312,1373,1428,1491,1497,1503,1610,1615,1638,1644,1719,1733,1743,1757,1800,1806,1807,1892,2058,2184,2193,2356,2571,2572,2617,2618,2639,2653,2673,2678,2687,2729,2730,2731,2744,2746,2747,2752,2805,2806,2875,2937,2954,3028,3034,3035,3067,3081,3155,3172,3176,3242,33…
GO_0006575	GO:CELLULAR MODIFIED AMINO ACID METABOLIC PROCESS	Molecular Pathways	188	FALSE	FALSE	33,34,191,223,445,471,501,635,883,1081,1152,1158,1159,1160,1192,1193,1374,1375,1376,1384,1428,1497,1508,1513,1719,1733,1734,1735,1757,1800,1937,2304,2348,2356,2539,2593,2618,2625,2628,2643,2678,2679,2686,2687,2729,2730,2739,2806,2876,2879,2936,2937,2938,2939,2940,2941,2944,2946,2947,2948,2949,2950,2952,2953,2954,3029,3249,3417,4258,4522,4524,4552,4780,5352,5359,5447,5469,5625,6470,6472,6505,6506,…
GO_0006576	GO:CELLULAR BIOGENIC AMINE METABOLIC PROCESS	Molecular Pathways	101	FALSE	FALSE	15,18,26,186,231,262,314,438,501,538,1119,1141,1312,1610,1621,1644,1725,1812,1813,1814,1815,2034,2625,2639,2643,2861,2903,3067,3176,3251,3350,3620,3642,3684,3689,4061,4128,4129,4204,4837,4881,4929,4946,4947,4953,5053,5071,5409,6303,6505,6531,6581,6611,6620,6622,6723,6799,6817,6818,6870,6999,7042,7054,7200,8564,8942,9464,9627,10394,11315,23446,23498,25953,26002,27163,27284,29958,51573,51582,51686,…
GO_0006605	GO:PROTEIN TARGETING	Molecular Pathways	314	FALSE	FALSE	134,208,288,439,637,665,706,784,950,1020,1121,1191,1459,1678,2039,2040,2064,2534,2664,2931,3208,3265,3305,3308,3309,3312,3320,3329,3684,3689,3745,3753,3920,3998,4053,4074,4121,4285,4641,4666,4734,4924,5058,5071,5174,5189,5190,5191,5192,5193,5194,5195,5562,5584,5621,5824,5828,5830,5873,5880,6029,6135,6272,6386,6449,6505,6653,6720,6721,6726,6727,6728,6729,6730,6731,6734,6745,6746,6747,7095,7323,733…
GO_0006606	GO:PROTEIN IMPORT INTO NUCLEUS	Molecular Pathways	155	FALSE	FALSE	183,186,207,284,347,602,652,754,868,948,983,999,1026,1408,1432,1434,1871,1894,1994,2316,2646,2737,3059,3326,3458,3621,3717,3728,3836,3837,3838,3839,3840,3841,3842,3843,3952,4000,4088,4321,4792,4851,4927,4928,5295,5296,5371,5469,5514,5530,5534,5569,5580,5587,5594,5663,5743,5901,5903,6396,6469,6608,6774,6850,7040,7157,7175,7249,7341,7545,8021,8692,8841,8882,9221,9349,9478,9531,9631,9670,9679,9688,9…
GO_0006612	GO:PROTEIN TARGETING TO MEMBRANE	Molecular Pathways	131	FALSE	FALSE	134,208,288,439,784,1020,1121,2039,2040,2064,2534,2664,3208,3265,3309,3684,3689,3745,3753,4641,4666,5058,5174,5584,5621,5824,5830,6029,6386,6449,6505,6726,6727,6728,6729,6730,6731,6734,6745,6746,6747,7095,8504,8851,9270,9344,9409,9697,9747,9847,10369,10519,10952,11231,11261,23148,23204,23255,23463,23471,23480,27342,29082,29800,29927,51024,51114,51125,51201,51304,51762,51763,54471,54557,55048,5514…
GO_0006626	GO:PROTEIN TARGETING TO MITOCHONDRION	Molecular Pathways	100	FALSE	FALSE	637,665,706,1459,1678,2931,3305,3308,3320,3329,3998,4285,5071,5562,5880,6720,6721,7323,7332,7855,8314,9049,9131,9141,9512,9520,9530,9531,9776,9804,9868,9927,10055,10075,10134,10245,10425,10440,10452,10456,10469,10531,10953,22885,23203,23409,25793,25813,26515,26517,26519,26520,26521,27429,29090,29103,29928,51024,51025,51079,51100,54332,54543,54741,55072,55294,55486,55750,55823,56947,56993,57602,58…
GO_0006631	GO:FATTY ACID METABOLIC PROCESS	Molecular Pathways	390	FALSE	FALSE	30,31,32,33,34,35,36,37,38,39,47,51,127,128,131,207,208,215,224,225,231,239,240,241,242,246,247,301,313,335,337,341,344,345,427,525,549,551,552,570,634,672,718,747,857,873,948,972,1056,1066,1109,1268,1374,1375,1376,1384,1432,1543,1544,1545,1548,1549,1553,1555,1557,1558,1559,1562,1564,1565,1571,1572,1573,1576,1579,1580,1581,1591,1632,1645,1646,1666,1738,1891,1892,1906,1907,1962,2052,2108,2109,2110…
GO_0006633	GO:FATTY ACID BIOSYNTHETIC PROCESS	Molecular Pathways	163	FALSE	FALSE	31,32,33,37,47,215,225,239,240,242,246,247,301,335,337,341,344,345,551,552,634,672,873,972,1543,1544,1558,1559,1565,1571,1576,1581,1906,1907,2171,2181,2194,2695,2879,2944,2946,2948,2950,3553,3638,3692,3990,3992,3995,4023,4056,4282,4706,5166,5319,5321,5354,5562,5563,5564,5565,5571,5730,5740,5742,5743,5825,6296,6319,6785,6916,7376,7494,7923,8560,8644,9104,9200,9388,9415,9444,9524,9536,9926,10062,10…
GO_0006638	GO:NEUTRAL LIPID METABOLIC PROCESS	Molecular Pathways	129	FALSE	TRUE	13,283,335,336,337,338,341,344,345,348,350,718,747,847,857,859,949,1071,1373,1374,1571,1606,1607,1608,1609,2166,2180,2182,2538,2710,2712,2784,2822,2876,3638,3949,3990,3991,4023,4547,5105,5106,5294,5321,5408,5781,6400,6583,6622,6653,6720,7069,7148,7376,7920,8228,8513,8525,8526,8527,8694,9104,9162,9388,9489,9663,9926,10062,10677,10998,11057,11145,11313,11343,22863,23175,23259,23399,23411,23659,2609…
GO_0006639	GO:ACYLGLYCEROL METABOLIC PROCESS	Molecular Pathways	128	FALSE	TRUE	13,283,335,336,337,338,341,344,345,348,350,718,747,847,857,859,949,1071,1373,1374,1571,1606,1607,1608,1609,2166,2180,2182,2538,2710,2712,2784,2822,2876,3638,3949,3990,3991,4023,4547,5105,5106,5294,5321,5408,5781,6400,6583,6653,6720,7069,7148,7376,7920,8228,8513,8525,8526,8527,8694,9104,9162,9388,9489,9663,9926,10062,10677,10998,11057,11145,11313,11343,22863,23175,23259,23399,23411,23659,26090,262…
GO_0006641	GO:TRIGLYCERIDE METABOLIC PROCESS	Molecular Pathways	100	FALSE	FALSE	13,335,336,337,338,341,344,345,348,350,718,847,857,859,949,1071,1373,1374,1571,2180,2182,2538,2710,2712,2784,2822,2876,3638,3949,3990,3991,4023,4547,5105,5106,5294,5408,5781,6400,6583,6653,6720,7069,7148,7376,8228,8513,8694,9104,9388,9663,9926,10062,10998,11145,11343,22863,23175,23259,23399,23411,26291,51099,51141,55294,55911,57104,57678,64788,64900,79143,80025,80168,80339,84649,84803,84879,11625…
GO_0006643	GO:MEMBRANE LIPID METABOLIC PROCESS	Molecular Pathways	203	FALSE	TRUE	20,221,222,242,427,581,1056,1455,1545,2055,2517,2524,2525,2527,2528,2529,2531,2581,2583,2629,2717,2720,2760,2822,3073,3074,3491,3696,3815,3995,4258,4668,4758,4759,5023,5168,5277,5279,5281,5283,5408,5515,5518,5538,5562,5580,5587,5660,6439,6482,6483,6484,6487,6489,6609,6610,6785,7054,7357,7368,7903,8128,8398,8439,8560,8611,8612,8613,8702,8703,8705,8706,8707,8708,8733,8813,8818,8869,8877,8879,9091,9…
GO_0006644	GO:PHOSPHOLIPID METABOLIC PROCESS	Molecular Pathways	383	FALSE	TRUE	20,21,43,246,247,335,336,337,341,344,375,472,660,824,949,1040,1071,1103,1119,1120,1133,1154,1201,1436,1606,1607,1608,1609,1622,1798,2055,2170,2171,2181,2222,2224,2247,2627,2784,2822,2879,3030,3074,3157,3158,3356,3357,3358,3417,3422,3612,3613,3628,3631,3632,3633,3635,3636,3706,3707,3931,3949,3990,3992,4023,4204,4534,4597,4598,4952,5048,5130,5154,5155,5159,5168,5277,5279,5281,5283,5286,5287,5288,52…
GO_0006650	GO:GLYCEROPHOSPHOLIPID METABOLIC PROCESS	Molecular Pathways	306	FALSE	TRUE	21,43,246,335,336,337,341,472,660,824,949,1040,1071,1103,1119,1120,1133,1154,1201,1436,1606,1607,1608,1609,1622,2170,2171,2181,2247,2822,3030,3356,3357,3358,3612,3613,3628,3631,3632,3633,3635,3636,3706,3707,3931,3949,3990,4204,4534,4952,5048,5130,5154,5155,5159,5168,5277,5279,5281,5283,5286,5287,5288,5289,5290,5291,5293,5294,5295,5296,5297,5298,5305,5319,5320,5321,5322,5330,5331,5333,5335,5336,53…
GO_0006661	GO:PHOSPHATIDYLINOSITOL BIOSYNTHETIC PROCESS	Molecular Pathways	131	FALSE	FALSE	472,660,1040,1154,2247,3356,3357,3358,3612,3613,3628,3631,3635,3636,3706,3707,4534,4952,5154,5155,5277,5279,5281,5283,5286,5287,5288,5289,5290,5291,5293,5294,5295,5296,5297,5298,5305,5336,5728,8394,8395,8396,8503,8526,8651,8733,8776,8813,8818,8821,8835,8867,8871,8897,8898,9021,9091,9107,9108,9110,9306,9487,9488,9600,9655,9807,9896,10026,10380,10423,22876,22908,22979,23049,23167,23396,23556,26751,…
GO_0006664	GO:GLYCOLIPID METABOLIC PROCESS	Molecular Pathways	100	FALSE	FALSE	20,581,2517,2524,2581,2583,2629,2717,2720,2760,2822,3073,3074,3696,3815,4668,4758,4759,5277,5279,5281,5283,5408,5562,5580,6482,6483,6484,6487,6489,6609,7357,7368,7903,8128,8703,8705,8706,8707,8708,8733,8813,8818,8869,9091,9215,9331,9334,9487,9488,9514,10026,10402,10825,23556,26301,27090,27315,29906,30815,51046,51097,51227,51228,51604,53947,54344,54872,54965,54982,55650,57704,57733,64090,64781,652…
GO_0006665	GO:SPHINGOLIPID METABOLIC PROCESS	Molecular Pathways	155	FALSE	TRUE	20,221,222,242,427,581,1056,1455,2055,2525,2527,2528,2529,2531,2581,2583,2629,2717,2720,2760,3073,3074,3491,3696,3815,3995,4668,4758,4759,5023,5168,5515,5518,5538,5562,5580,5587,5660,6439,6482,6483,6487,6489,6609,6610,6785,7054,7357,7368,7903,8128,8398,8439,8560,8611,8612,8613,8703,8705,8706,8707,8708,8869,8877,8879,9200,9215,9331,9334,9514,9517,9524,10087,10351,10400,10558,10715,10825,10955,2341…
GO_0006672	GO:CERAMIDE METABOLIC PROCESS	Molecular Pathways	102	FALSE	FALSE	20,242,427,1056,2055,2525,2527,2528,2529,2581,2583,2629,2717,2760,3073,3074,3491,3696,4668,4758,4759,5023,5515,5518,5562,5580,6482,6483,6487,6609,6610,7357,7368,7903,8128,8398,8439,8560,8611,8612,8613,8703,8705,8707,8708,8869,8877,8879,9331,9334,9514,9517,10087,10558,10715,10825,23410,23659,26154,27090,27429,29095,29956,30815,51046,54982,55304,55331,55512,55627,55750,56624,56848,57704,57733,59344…
GO_0006690	GO:ICOSANOID METABOLIC PROCESS	Molecular Pathways	123	FALSE	TRUE	51,231,239,240,241,242,246,247,301,525,551,552,747,873,972,1109,1357,1543,1544,1545,1548,1549,1553,1555,1557,1558,1559,1562,1564,1565,1571,1572,1573,1579,1645,1646,1800,1906,1907,2052,2166,2171,2678,2679,2681,2686,2687,2876,2879,2938,2944,2950,3248,3553,3992,4048,4051,4056,4258,4259,4282,4363,5319,5321,5322,5595,5730,5740,5742,5743,6850,6916,7097,7132,8399,8529,8605,8644,8824,9261,9373,9536,10394…
GO_0006694	GO:STEROID BIOSYNTHETIC PROCESS	Molecular Pathways	173	FALSE	FALSE	47,133,190,231,335,337,338,348,427,476,570,650,653,654,706,949,1066,1080,1081,1109,1181,1543,1551,1576,1581,1582,1583,1584,1585,1586,1588,1589,1593,1594,1595,1609,1717,1718,1727,1958,2222,2224,2230,2232,2246,2264,2488,2516,2539,2672,3028,3156,3157,3158,3283,3284,3291,3292,3293,3294,3422,3458,3490,3638,3930,3952,3972,4047,4597,4598,4790,5007,5087,5447,5469,5562,5563,5618,5629,5825,5978,6307,6309,6…
GO_0006720	GO:ISOPRENOID METABOLIC PROCESS	Molecular Pathways	116	FALSE	FALSE	24,124,125,126,127,128,130,131,216,220,224,231,1109,1381,1382,1392,1543,1544,1545,1551,1557,1558,1559,1562,1565,1571,1576,1577,1592,1645,1798,1956,2222,2224,3156,3157,3158,3422,3991,4035,4036,4047,4597,4598,5264,5406,5467,5919,5947,5948,5949,5950,5959,6017,6121,6715,6770,7054,7276,7804,8228,8608,8644,8694,8813,8818,8854,9227,9249,9453,10170,10196,10577,10654,10901,23590,27235,27429,29785,50700,51…
GO_0006753	GO:NUCLEOSIDE PHOSPHATE METABOLIC PROCESS	Molecular Pathways	497	FALSE	TRUE	31,32,38,47,55,89,100,107,108,109,111,112,113,114,115,132,142,158,159,203,204,205,215,226,229,230,270,271,272,318,351,353,387,402,405,471,498,506,509,513,514,515,516,517,518,521,522,523,527,539,570,572,669,790,863,953,954,955,956,957,978,1267,1503,1633,1635,1716,1723,1737,1738,1739,1740,1743,1806,1807,1836,1841,1854,1890,1969,2023,2026,2027,2033,2180,2181,2182,2194,2203,2272,2584,2597,2617,2618,2…
GO_0006766	GO:VITAMIN METABOLIC PROCESS	Molecular Pathways	106	FALSE	FALSE	55,686,873,874,1381,1543,1576,1583,1591,1592,1593,1594,1719,2348,2356,2638,2672,2729,3141,3458,4036,4051,4363,4548,4552,4790,4837,5360,5467,5641,5826,5947,5948,6017,6121,6470,6472,6513,6515,6573,6591,6615,7124,7274,8074,8277,8529,8566,8644,8854,8875,8876,9104,9227,9446,9962,9963,10196,10327,10560,10588,10797,11330,25974,27010,27249,29914,29968,51293,51588,53630,54657,54659,54905,55065,55163,55312…
GO_0006790	GO:SULFUR COMPOUND METABOLIC PROCESS	Molecular Pathways	339	FALSE	FALSE	22,31,32,38,47,55,189,191,215,262,284,570,633,635,642,686,875,1036,1192,1193,1244,1312,1373,1468,1491,1497,1634,1737,1738,1743,1800,1836,1937,2131,2132,2180,2181,2182,2194,2395,2539,2639,2678,2679,2681,2686,2687,2690,2720,2729,2730,2739,2799,2876,2879,2936,2937,2938,2939,2940,2941,2944,2946,2947,2948,2949,2950,2952,2953,2954,3029,3141,3155,3157,3158,3295,3313,3340,3373,3417,3425,4025,4143,4144,41…
GO_0006805	GO:XENOBIOTIC METABOLIC PROCESS	Molecular Pathways	111	FALSE	FALSE	9,10,13,30,196,218,314,316,670,790,873,874,1244,1429,1543,1544,1545,1548,1549,1551,1553,1555,1557,1558,1559,1562,1564,1565,1571,1572,1573,1576,1577,1592,1645,1728,2052,2180,2326,2327,2329,2330,2902,2938,2939,2940,2941,2944,2946,2947,2948,2950,2987,3172,4025,4842,5446,5447,6095,6097,6283,6770,6799,6817,6818,6822,7172,7366,8529,8647,8856,9049,9446,10249,10720,10858,22952,23491,27233,27284,29104,297…
GO_0006813	GO:POTASSIUM ION TRANSPORT	Molecular Pathways	241	FALSE	TRUE	88,116,134,150,274,287,288,358,476,477,478,479,480,481,482,483,486,495,496,610,776,845,857,859,967,1027,1739,1785,1804,1812,1813,1814,1908,2185,2273,2316,2645,2702,3060,3249,3356,3688,3736,3737,3738,3739,3741,3742,3743,3744,3745,3746,3747,3748,3749,3750,3751,3752,3753,3754,3755,3756,3757,3758,3759,3760,3761,3762,3763,3764,3765,3766,3767,3768,3769,3770,3772,3773,3775,3776,3777,3778,3779,3780,3781,…
GO_0006814	GO:SODIUM ION TRANSPORT	Molecular Pathways	245	FALSE	TRUE	40,41,81,154,207,288,357,375,476,477,478,479,480,481,482,483,486,493,495,496,525,610,817,859,1272,1482,1739,1756,1785,1813,1814,1815,2040,2256,2257,2258,2259,2745,3775,3784,3799,4302,4704,4734,4842,5025,5027,5187,5270,5311,5318,5348,5349,5581,5652,5774,6323,6324,6326,6327,6328,6329,6330,6331,6332,6334,6335,6336,6337,6338,6339,6340,6446,6520,6523,6524,6526,6527,6528,6529,6530,6531,6532,6533,6534,6…
GO_0006816	GO:CALCIUM ION TRANSPORT	Molecular Pathways	422	FALSE	TRUE	25,41,117,135,148,150,183,187,207,274,287,302,304,309,356,387,409,477,481,487,488,489,490,491,492,493,578,581,596,623,706,773,774,775,776,777,778,779,781,782,783,784,785,786,799,801,805,808,815,816,817,818,825,844,845,846,857,859,920,930,931,945,1020,1137,1139,1141,1179,1193,1230,1234,1236,1392,1394,1447,1490,1499,1535,1594,1649,1729,1756,1812,1813,1814,1815,1950,2035,2056,2147,2149,2185,2247,225…
GO_0006821	GO:CHLORIDE TRANSPORT	Molecular Pathways	109	FALSE	FALSE	706,766,846,1080,1179,1180,1181,1182,1183,1184,1185,1186,1187,1188,1192,1193,1207,1364,1811,1836,2554,2555,2556,2557,2558,2559,2560,2561,2562,2563,2564,2565,2566,2567,2568,2569,2570,2741,2742,2743,2915,5030,5031,5172,5205,5243,5348,5349,5593,5621,5724,6505,6507,6521,6529,6557,6558,6559,6560,7439,7809,8001,8542,9022,9498,9629,9635,9990,10316,10723,10861,22802,23155,25932,26285,50636,51449,53405,54…
GO_0006836	GO:NEUROTRANSMITTER TRANSPORT	Molecular Pathways	208	FALSE	FALSE	41,107,135,148,150,320,477,488,783,801,808,815,1020,1103,1136,1138,1143,1268,1488,1644,1812,1813,1814,1815,1855,1861,2030,2054,2055,2332,2555,2668,2670,2824,2852,2901,2914,2932,3060,3164,3177,3351,3356,3382,3688,3690,3766,4208,4842,5023,5028,5030,5071,5413,5538,5579,5582,5663,5799,5864,5865,5868,5906,5908,6505,6506,6507,6511,6512,6529,6530,6531,6532,6533,6534,6535,6536,6538,6539,6540,6570,6571,65…
GO_0006839	GO:MITOCHONDRIAL TRANSPORT	Molecular Pathways	254	FALSE	FALSE	22,207,291,292,293,498,506,509,513,514,515,521,522,539,572,578,581,596,598,599,617,637,664,665,666,706,788,815,1267,1374,1375,1376,1386,1459,1468,1678,2139,2729,2931,2932,3002,3099,3303,3305,3308,3320,3329,3954,3998,4285,4508,4509,4836,4976,5018,5071,5250,5366,5562,5599,5663,5664,5880,6548,6576,6687,6720,6721,6774,6993,7157,7263,7323,7332,7350,7351,7352,7416,7417,7755,7855,8034,8314,8326,8604,899…
GO_0006865	GO:AMINO ACID TRANSPORT	Molecular Pathways	143	FALSE	FALSE	18,134,135,183,320,383,477,551,552,885,1201,1497,2055,2670,2697,2911,2912,2917,3351,3688,3766,3952,3993,4889,4915,4923,4948,5663,5997,5999,6505,6506,6507,6509,6510,6511,6512,6519,6520,6529,6533,6534,6536,6538,6539,6540,6541,6542,6545,6556,6558,6567,6582,6583,6622,6812,7200,7223,7442,7504,8140,8501,8564,8604,8864,9056,9057,9152,9368,9673,9900,10165,10166,10550,10755,10955,10991,11136,11230,11254,1…
GO_0006869	GO:LIPID TRANSPORT	Molecular Pathways	398	FALSE	FALSE	19,20,21,24,123,183,185,186,207,208,215,225,301,302,319,335,336,337,338,341,344,345,346,347,348,350,356,366,522,553,624,634,654,706,738,788,857,948,949,950,1056,1066,1071,1080,1109,1119,1191,1201,1244,1374,1375,1376,1392,1394,1407,1408,1579,1581,1582,1588,1622,1636,1645,1813,1814,1815,1906,1950,2055,2058,2167,2168,2169,2170,2171,2172,2180,2181,2182,2587,2661,2760,2806,2874,3069,3553,3624,3685,369…
GO_0006874	GO:CELLULAR CALCIUM ION HOMEOSTASIS	Molecular Pathways	448	FALSE	TRUE	25,27,111,114,116,117,133,134,146,147,148,183,185,187,287,309,348,351,356,477,481,487,488,489,490,491,492,493,540,551,552,553,578,581,596,623,624,643,664,666,719,728,773,775,781,783,784,793,794,796,797,799,801,805,808,811,817,825,844,845,846,857,858,859,887,930,931,948,952,958,1003,1020,1043,1139,1193,1201,1230,1232,1233,1234,1235,1236,1237,1238,1240,1258,1268,1524,1535,1604,1649,1729,1742,1756,1…
GO_0006887	GO:EXOCYTOSIS	Molecular Pathways	352	FALSE	TRUE	107,135,148,150,164,286,301,306,320,375,488,537,634,640,695,783,801,808,867,1020,1080,1113,1138,1230,1268,1393,1488,1731,1813,1855,2039,2054,2150,2213,2241,2242,2243,2244,2266,2268,2294,2332,2624,2642,2771,2901,2932,3055,3071,3134,3162,3351,3356,3458,3565,3566,3596,3598,3684,3689,3745,3815,3822,3916,3965,3993,3996,4067,4218,4627,4735,4851,4878,4905,5023,5028,5030,5058,5071,5127,5170,5286,5293,529…
GO_0006888	GO:ENDOPLASMIC RETICULUM TO GOLGI VESICLE-MEDIATED TRANSPORT	Molecular Pathways	130	FALSE	FALSE	286,372,375,378,1314,1315,1453,2619,2801,3638,3998,4253,5537,5861,6396,6399,6653,6683,6811,6845,7415,8452,8615,8729,9117,9183,9217,9218,9276,9321,9527,9554,9632,9871,9919,10016,10113,10134,10282,10342,10427,10483,10484,10525,10597,10652,10802,10897,10945,10959,10960,10972,11014,11015,11018,11196,11236,11316,22820,22872,22878,22937,23256,23423,25956,26958,26984,27095,29097,29098,29959,50999,51014,…
GO_0006892	GO:POST-GOLGI VESICLE-MEDIATED TRANSPORT	Molecular Pathways	104	FALSE	FALSE	160,164,288,403,582,583,1176,1201,1445,1785,2060,2181,2580,2803,3875,3916,3996,4430,4644,4905,5877,6102,6248,6272,6293,6653,6711,6844,7805,8548,8729,8773,8906,8943,9135,9179,9341,9522,9581,9919,9980,10066,10067,10133,10139,10239,10399,10434,10490,10564,10640,10791,10890,11031,23033,23041,23062,23163,23230,23233,23256,23499,25837,26088,27032,27252,28952,29091,30845,51125,51479,51542,51552,54520,54…
GO_0006898	GO:RECEPTOR-MEDIATED ENDOCYTOSIS	Molecular Pathways	244	FALSE	FALSE	20,43,133,154,156,157,160,161,163,164,284,302,341,344,345,348,375,382,407,408,409,432,567,634,636,718,821,857,858,859,867,928,929,948,950,967,975,1173,1174,1175,1191,1201,1211,1212,1213,1514,1601,1742,1759,1785,1813,1814,1815,1950,2017,2060,2207,2213,2332,2348,2358,2580,2868,2885,2890,2966,3077,3092,3190,3208,3339,3351,3357,3482,3565,3576,3577,3579,3643,3676,3684,3685,3688,3689,3690,3949,4035,403…
GO_0006906	GO:VESICLE FUSION	Molecular Pathways	106	FALSE	FALSE	208,301,302,858,1201,2054,2773,2901,3799,4033,4218,5305,5322,5864,5872,6504,6616,6622,6804,6809,6810,6811,6812,6843,6844,6845,6857,6860,7405,7879,8291,8396,8411,8417,8447,8615,8673,8674,8675,8676,8677,8773,8877,9066,9341,9342,9392,9482,9527,9554,9570,9842,9847,9882,10228,10282,10451,10490,10814,10815,11063,11151,11261,23176,23208,23339,23355,23400,23557,23673,25978,27072,27183,29091,51479,51652,5…
GO_0006909	GO:PHAGOCYTOSIS	Molecular Pathways	308	FALSE	FALSE	19,25,134,135,197,199,246,301,306,311,335,336,391,399,558,566,575,717,718,720,721,722,725,811,929,948,949,961,998,1053,1089,1130,1182,1201,1265,1401,1445,1535,1785,1793,1794,1991,2150,2207,2209,2213,2219,2220,2268,2358,2534,2621,2624,2934,3055,3071,3146,3385,3394,3458,3493,3494,3495,3497,3500,3501,3502,3503,3507,3514,3537,3538,3539,3542,3543,3553,3560,3561,3600,3601,3673,3683,3684,3685,3688,3689,…
GO_0006910	GO:PHAGOCYTOSIS, RECOGNITION	Molecular Pathways	100	FALSE	FALSE	575,721,722,725,948,949,1401,2219,2220,3493,3494,3495,3497,3500,3501,3502,3503,3507,3514,3537,3538,3539,3542,3543,3929,4153,4240,5322,5806,7275,7287,8547,10417,23210,28378,28385,28386,28388,28389,28391,28392,28394,28395,28396,28397,28400,28401,28408,28409,28410,28412,28414,28420,28423,28424,28426,28429,28432,28434,28439,28442,28444,28445,28447,28448,28449,28450,28451,28452,28454,28455,28457,28458…
GO_0006911	GO:PHAGOCYTOSIS, ENGULFMENT	Molecular Pathways	127	FALSE	FALSE	19,199,246,391,399,575,718,948,998,1182,1793,2150,2209,2213,2624,2934,3071,3493,3494,3495,3497,3500,3501,3502,3503,3507,3514,3537,3538,3539,3542,3543,3673,3684,3689,4240,4481,4627,5336,5879,5880,6845,7057,8678,8685,9844,9886,9938,10347,11031,11314,23221,23616,26228,26762,28378,28385,28386,28388,28389,28391,28392,28394,28395,28396,28397,28400,28401,28408,28409,28410,28412,28414,28420,28423,28424,2…
GO_0006913	GO:NUCLEOCYTOPLASMIC TRANSPORT	Molecular Pathways	301	FALSE	TRUE	183,186,207,284,347,580,602,652,754,811,868,948,983,999,1020,1026,1408,1432,1434,1660,1871,1894,1959,1994,2010,2316,2621,2646,2733,2737,2810,2932,3059,3087,3178,3181,3267,3313,3326,3429,3458,3553,3621,3692,3717,3728,3836,3837,3838,3839,3840,3841,3842,3843,3952,4000,4088,4193,4321,4435,4600,4659,4686,4734,4760,4792,4851,4869,4927,4928,5295,5296,5310,5371,5433,5469,5501,5514,5530,5534,5566,5569,557…
GO_0006936	GO:MUSCLE CONTRACTION	Molecular Pathways	347	FALSE	FALSE	18,58,59,70,88,89,100,134,147,148,150,151,152,154,156,183,226,274,287,309,322,323,384,387,444,476,477,481,487,488,490,493,624,775,776,779,781,783,796,800,801,805,808,817,844,845,857,859,952,1113,1129,1131,1134,1136,1140,1141,1144,1145,1146,1147,1160,1180,1193,1241,1264,1311,1410,1482,1490,1613,1674,1739,1756,1760,1813,1824,1829,1832,1837,1906,1907,1908,1909,1910,1938,2010,2017,2023,2149,2257,2258…
GO_0006937	GO:REGULATION OF MUSCLE CONTRACTION	Molecular Pathways	169	FALSE	FALSE	18,89,100,134,147,148,150,151,152,154,156,274,287,309,387,476,477,481,487,488,490,775,796,801,805,808,817,844,845,857,859,1113,1129,1131,1136,1193,1264,1482,1490,1613,1739,1756,1760,1824,1829,1832,1906,1907,2017,2023,2149,2258,2281,2626,2693,2702,2852,2946,2982,3164,3270,3673,3728,3736,3759,3778,3784,3815,4092,4607,4608,4625,4633,4634,4636,4660,4842,4878,4887,5020,5021,5023,5025,5142,5144,5294,53…
GO_0006939	GO:SMOOTH MUSCLE CONTRACTION	Molecular Pathways	110	FALSE	FALSE	18,59,100,134,148,150,151,152,154,183,322,323,387,477,490,493,624,796,857,952,1129,1131,1136,1141,1264,1311,1613,1739,1813,1906,1907,1908,1909,1910,2017,2149,2281,2668,2693,2852,2982,3352,3356,3357,3363,3673,3778,3815,4629,4638,4762,4887,5020,5021,5023,5024,5286,5592,5724,5733,5743,5910,5997,6093,6338,6525,6546,6647,6722,6752,6865,6869,6870,6909,6915,6926,7137,7442,8195,8398,8877,9312,9475,9732,1…
GO_0006941	GO:STRIATED MUSCLE CONTRACTION	Molecular Pathways	179	FALSE	TRUE	70,89,134,147,148,156,226,274,287,384,476,477,481,487,488,775,776,781,783,801,805,808,817,844,845,857,859,1113,1134,1140,1144,1147,1193,1482,1490,1739,1756,1760,1824,1829,1832,1837,1938,2257,2258,2281,2316,2475,2548,2626,2697,2702,2934,2946,3164,3270,3728,3741,3752,3753,3757,3759,3760,3762,3764,3781,3784,4090,4092,4151,4607,4608,4621,4624,4625,4626,4632,4633,4634,4635,4842,4878,5025,5142,5144,522…
GO_0006956	GO:COMPLEMENT ACTIVATION	Molecular Pathways	130	FALSE	TRUE	2,325,629,708,710,712,713,714,715,716,717,718,720,721,722,725,727,729,730,731,732,733,735,922,966,1191,1378,1379,1380,1401,1604,1675,2219,2220,3075,3078,3426,3493,3494,3495,3497,3500,3501,3502,3503,3507,3514,3537,3538,3539,3542,3543,3553,3848,4153,4179,4239,5199,5245,5648,8547,10747,11326,28378,28385,28386,28388,28389,28391,28392,28394,28395,28396,28397,28400,28401,28408,28409,28410,28412,28414,2…
GO_0006958	GO:COMPLEMENT ACTIVATION, CLASSICAL PATHWAY	Molecular Pathways	108	FALSE	FALSE	325,708,710,712,713,714,715,716,717,718,720,721,722,725,727,729,730,731,732,733,735,1191,1378,1379,1380,1401,1604,3426,3493,3494,3495,3497,3500,3501,3502,3503,3507,3514,3537,3538,3539,3542,3543,4153,4179,10747,28378,28385,28386,28388,28389,28391,28392,28394,28395,28396,28397,28400,28401,28408,28409,28410,28412,28414,28420,28423,28424,28426,28429,28432,28434,28439,28442,28444,28445,28447,28448,284…
GO_0006959	GO:HUMORAL IMMUNE RESPONSE	Molecular Pathways	317	FALSE	FALSE	2,240,283,325,326,354,566,596,602,629,648,683,708,710,712,713,714,715,716,717,718,720,721,722,725,727,729,730,731,732,733,735,820,922,931,940,966,975,1191,1235,1236,1378,1379,1380,1401,1511,1604,1667,1668,1669,1670,1671,1672,1673,1675,1755,1880,1991,2147,2208,2213,2219,2220,2243,2244,2302,2597,2625,2627,2821,2919,2920,2921,3075,3078,3105,3119,3123,3133,3151,3263,3273,3426,3439,3440,3441,3442,3443…
GO_0006979	GO:RESPONSE TO OXIDATIVE STRESS	Molecular Pathways	446	FALSE	TRUE	25,100,142,199,207,210,215,221,240,301,318,328,337,347,348,351,358,374,383,388,405,406,468,488,538,558,572,578,596,655,664,694,695,761,824,836,847,948,952,983,1137,1147,1161,1244,1263,1277,1386,1398,1410,1421,1499,1545,1571,1612,1718,1719,1728,1827,1843,1861,1894,1906,1938,1956,1965,2021,2034,2054,2055,2067,2068,2071,2074,2081,2110,2113,2119,2146,2168,2176,2185,2241,2253,2281,2308,2309,2353,2395,…
GO_0006986	GO:RESPONSE TO UNFOLDED PROTEIN	Molecular Pathways	137	FALSE	TRUE	267,467,468,578,581,595,666,871,1311,1388,1491,1616,1649,1965,2033,2081,3297,3300,3301,3303,3304,3305,3306,3308,3309,3310,3311,3312,3313,3315,3316,3320,3326,3329,3336,3337,3338,4189,4690,4780,5071,5295,5610,5611,5770,5771,6782,7009,7057,7060,7415,7466,7494,7873,8440,8720,8988,9217,9451,9531,9695,9709,9927,10018,10133,10273,10347,10399,10488,10551,10595,10808,10956,10959,10987,11080,11153,22824,22…
GO_0006997	GO:NUCLEUS ORGANIZATION	Molecular Pathways	133	FALSE	FALSE	274,983,1104,1111,1639,1663,1760,1861,2010,2113,2334,2852,3148,4000,4033,4926,4928,5048,5119,5253,5339,5347,5371,5578,5579,5620,5819,6223,6314,6676,6683,6732,6733,6839,6847,7110,7141,7142,7175,7329,7443,7536,8444,8467,8882,9025,9221,9271,9519,9525,9631,9688,9972,10208,10269,10436,10783,11176,11189,22927,22933,23133,23141,23165,23175,23198,23306,23345,23353,23378,23399,23411,23435,23592,23760,2577…
GO_0007006	GO:MITOCHONDRIAL MEMBRANE ORGANIZATION	Molecular Pathways	116	FALSE	FALSE	291,292,572,578,581,596,598,599,617,637,664,665,666,801,808,815,1267,1386,1678,2055,2139,2729,2931,2932,3002,3099,3303,3308,3313,3320,3954,4580,4836,4976,5018,5366,5599,6548,6622,6687,6774,6901,6993,7157,7417,7755,8326,8546,8834,8996,9026,9141,9868,9927,10018,10105,10449,10651,10939,10989,23593,25813,26515,26517,26519,26520,26521,27069,27113,28978,29928,51079,54927,54978,55288,55669,55735,55750,5…
GO_0007009	GO:PLASMA MEMBRANE ORGANIZATION	Molecular Pathways	142	FALSE	FALSE	167,207,208,215,225,274,287,288,309,356,367,488,745,857,858,859,928,1191,1201,1289,1378,1785,2054,2348,2350,2352,2515,2934,4627,4905,5027,5104,5205,5339,5359,5580,5728,5788,5864,6280,6456,6521,6609,6647,6677,6708,6711,6810,7042,7075,7224,7357,7852,8048,8291,8436,8560,8976,9066,9368,9381,9788,9885,10211,10347,10397,10458,11252,23136,23207,23208,23418,23671,26509,27035,27230,29082,29763,29993,30846…
GO_0007015	GO:ACTIN FILAMENT ORGANIZATION	Molecular Pathways	442	FALSE	TRUE	25,58,70,71,87,88,118,119,120,199,226,246,274,283,335,357,375,382,387,388,389,390,391,395,399,408,596,800,822,829,830,832,859,961,998,1072,1073,1236,1440,1490,1495,1496,1627,1729,1730,1739,1809,1901,1902,2006,2013,2017,2039,2041,2059,2150,2185,2195,2241,2314,2316,2475,2620,2693,2764,2885,2909,2934,3055,3059,3071,3092,3383,3397,3636,3693,3717,3925,3936,3984,4070,4082,4088,4233,4430,4542,4640,4641,…
GO_0007018	GO:MICROTUBULE-BASED MOVEMENT	Molecular Pathways	382	FALSE	FALSE	109,320,338,351,361,403,480,493,547,583,585,636,667,998,1062,1176,1201,1235,1672,1740,1767,1768,1769,1770,1778,1780,1781,1783,1952,2319,2622,2647,3064,3091,3192,3281,3301,3312,3315,3476,3622,3633,3796,3797,3798,3799,3800,3801,3832,3833,3834,3835,3837,3895,3916,3948,4117,4130,4131,4133,4134,4137,4184,4744,4747,4976,5048,5108,5195,5360,5414,5590,5813,5861,5870,5874,5991,6103,6406,6407,6421,6647,665…
GO_0007030	GO:GOLGI ORGANIZATION	Molecular Pathways	157	FALSE	FALSE	400,738,983,998,1263,1452,1453,1785,2580,2801,2804,3064,3801,3998,5205,5587,5594,5595,5604,5605,5861,5862,6811,6836,6845,7443,7534,8548,8615,8674,8675,8729,8874,8934,9183,9321,9382,9529,9554,9648,9659,9712,9820,9919,9950,10075,10133,10142,10228,10282,10419,10490,10494,10565,10959,10960,10972,11018,11196,11235,22796,22878,23015,23122,23207,23271,23332,23345,23363,23423,25839,25923,26003,26259,2731…
GO_0007033	GO:VACUOLE ORGANIZATION	Molecular Pathways	180	FALSE	TRUE	19,53,55,141,302,375,411,488,950,1130,1200,1201,1203,1386,2055,2131,2475,2548,2629,2896,3074,3257,4124,4504,4534,4647,4669,4693,5289,5305,5322,5538,5663,5861,5868,5899,6048,7805,7879,7942,8100,8131,8396,8406,8408,8546,8678,8720,8897,9066,9140,9474,9531,9554,9637,9638,9706,9776,9821,9896,9897,9927,10159,10312,10533,10641,10919,11151,11152,11277,11337,11345,22863,22878,22930,23120,23130,23232,23241…
GO_0007034	GO:VACUOLAR TRANSPORT	Molecular Pathways	157	FALSE	TRUE	154,164,274,375,388,411,738,757,950,1045,1130,1176,1191,1201,2580,2896,3303,3312,3482,3916,3920,4035,4074,4534,4734,4864,5071,5119,5660,6272,6293,6653,6845,7251,7415,7805,7879,8027,8031,8546,8678,8906,8943,9114,9146,9179,9392,9482,9525,9648,9737,9765,9842,10042,10239,10368,10369,10490,11267,22863,22879,22898,22906,23163,23230,23274,23295,23339,23400,23484,23557,23585,25978,26985,27072,27091,27092…
GO_0007041	GO:LYSOSOMAL TRANSPORT	Molecular Pathways	114	FALSE	FALSE	154,164,274,375,388,411,738,950,1045,1130,1191,1201,2580,2896,3303,3312,3482,3916,3920,4035,4074,4534,4734,4864,5071,5660,6272,6293,6653,6845,7251,7415,7805,7879,8031,8546,8943,9146,9179,9392,9482,9525,9648,9737,9765,9842,10042,10368,10369,22863,22898,22906,23163,23274,23295,23339,23400,23557,25978,26985,27072,27091,27092,27183,29911,30845,51172,51332,51361,51479,51510,51542,51652,54664,55207,552…
GO_0007043	GO:CELL-CELL JUNCTION ASSEMBLY	Molecular Pathways	146	FALSE	FALSE	60,71,183,187,287,324,387,389,402,421,857,928,1000,1003,1004,1005,1006,1007,1008,1009,1010,1016,1364,1365,1366,1495,1499,1500,1501,1636,1739,1828,1894,1969,2697,2701,2702,2705,2706,3551,3553,3605,3728,3982,4092,4301,4641,4867,5010,5062,5175,5317,5318,5566,5578,5583,5586,5800,5872,6093,6591,6615,6624,6722,6801,6904,6910,7082,7094,7122,7124,7368,7414,7481,7855,8443,8502,8506,8642,8777,9071,9073,907…
GO_0007051	GO:SPINDLE ORGANIZATION	Molecular Pathways	184	FALSE	TRUE	387,546,891,991,1062,1104,1107,1213,1453,1639,1731,1739,1778,2009,2316,2770,2801,3192,3303,3304,3619,3796,3832,3833,3837,3925,3985,4134,4204,4292,4342,4605,4627,4733,4751,4926,5116,5119,5310,5347,5524,5901,6047,6188,6491,6683,6790,6795,6867,6905,7175,7272,7283,7405,7415,7430,7756,8086,8243,8480,8658,8766,8841,9055,9126,9133,9212,9371,9493,9525,9611,9639,9700,9787,9793,9897,10039,10274,10403,10426…
GO_0007052	GO:MITOTIC SPINDLE ORGANIZATION	Molecular Pathways	120	FALSE	FALSE	387,891,991,1062,1104,1213,1639,1778,2009,2316,2770,2801,3192,3303,3304,3796,3832,3833,3837,3925,4134,4204,4605,4733,4751,4926,5116,5119,5310,5347,5524,5901,6491,6683,6790,6795,6867,6905,7175,7272,7283,7415,7756,8086,8243,8480,8658,8766,9055,9126,9212,9371,9493,9525,9639,9787,9793,10039,10274,10403,10460,10464,10540,10579,10671,10726,10735,10769,10783,11200,22974,23116,23122,23172,23332,23636,241…
GO_0007059	GO:CHROMOSOME SEGREGATION	Molecular Pathways	346	FALSE	TRUE	292,324,332,472,546,672,699,701,891,898,990,991,996,998,1060,1062,1063,1104,1325,1457,1459,1499,1654,1663,1731,1778,1843,1894,2068,2072,2177,2237,2669,2908,3192,3550,3619,3833,3834,3835,3837,4085,4104,4288,4292,4342,4361,4438,4751,4926,5119,5347,5359,5518,5885,5889,5901,5925,6188,6421,6732,6795,6847,7013,7150,7153,7155,7156,7175,7272,7273,7283,7320,7329,7405,7517,7756,7917,8239,8243,8260,8313,837…
GO_0007088	GO:REGULATION OF MITOTIC NUCLEAR DIVISION	Molecular Pathways	110	FALSE	FALSE	324,472,652,655,685,699,701,858,891,940,995,996,998,1063,1104,1111,1613,1761,1814,1843,1906,1908,1950,2069,2253,3209,3479,3481,3550,3552,3553,3630,3643,4041,4085,4288,4751,5155,5159,5300,5347,5885,5925,6790,7039,7175,7272,7517,7756,8379,8452,8621,8697,8877,8881,9088,9183,9184,9212,9319,9585,9587,9700,9735,9787,9820,10040,10201,10403,10419,10459,11130,23113,23363,23636,25906,26013,26271,27085,2898…
GO_0007093	GO:MITOTIC CELL CYCLE CHECKPOINT SIGNALING	Molecular Pathways	129	FALSE	FALSE	324,472,595,641,672,699,701,835,891,983,990,1017,1026,1027,1063,1111,1112,1263,1386,1843,2177,2765,3364,3550,4085,4193,4303,4361,4436,4582,4683,4998,5347,5371,5514,5591,5883,5884,6118,6154,6419,6659,7157,7175,7272,7508,7517,7756,8091,8379,8555,8738,8883,9183,9184,9212,9319,9344,9577,9587,9656,9735,10403,10459,10769,11073,11130,11200,11277,25906,25949,26058,27183,29086,29980,29997,51065,51143,5114…
GO_0007098	GO:CENTROSOME CYCLE	Molecular Pathways	130	FALSE	FALSE	402,585,672,675,899,983,1017,1068,1069,1070,1107,1111,1499,1639,1647,2242,2648,2801,3832,3834,4591,4659,4682,4751,4869,4957,5108,5119,5311,5314,5347,5902,6491,6566,6790,7405,7514,7516,7517,7840,8409,8850,9371,9475,9525,9639,9662,9696,9738,9768,9793,9851,10015,10403,10432,10733,10769,10806,11127,11190,22809,22994,22995,23032,23177,23354,23411,23636,25914,25978,26005,26973,27243,29901,50855,51175,5…
GO_0007127	GO:MEIOSIS I	Molecular Pathways	129	FALSE	FALSE	472,675,676,898,994,1060,1164,1325,1761,2072,2177,3306,3622,4292,4361,4437,4438,4439,4603,5347,5719,5885,5888,5889,5890,5892,6790,6847,7013,7153,7155,7314,7320,7589,7917,8438,8900,9133,9134,9232,9319,9700,9985,10018,10111,10388,10609,10635,10734,10744,10919,11077,11105,11144,22887,23304,23353,23626,25788,26255,26271,27030,29893,29947,29988,50511,51547,54456,54514,55063,55124,55706,55810,56154,561…
GO_0007156	GO:HOMOPHILIC CELL ADHESION VIA PLASMA MEMBRANE ADHESION MOLECULES	Molecular Pathways	167	FALSE	FALSE	634,682,999,1000,1001,1002,1003,1004,1005,1006,1007,1008,1009,1010,1012,1013,1014,1015,1016,1048,1823,1824,1825,1826,1828,1829,1830,1951,1952,2195,2196,3688,3897,4680,5097,5098,5099,5100,5101,5175,5310,5365,5797,5817,5818,5819,5979,6091,6092,6900,7216,8641,8642,8832,9499,9620,9708,9746,9752,10205,11122,22883,23022,23363,23654,23705,25930,25945,26025,26167,27020,27253,27255,27328,28316,28513,29930…
GO_0007159	GO:LEUKOCYTE CELL-CELL ADHESION	Molecular Pathways	371	FALSE	TRUE	100,101,119,135,177,199,207,240,301,337,383,384,387,399,445,567,572,604,634,648,652,655,836,857,861,864,865,868,912,916,920,921,923,939,940,941,942,959,960,961,970,972,975,1051,1236,1326,1378,1445,1493,1524,1604,1739,1803,1840,1845,1947,1949,1960,1991,2056,2064,2113,2131,2213,2267,2302,2319,2526,2529,2534,2615,2625,2650,2736,2737,2796,3037,3071,3077,3105,3108,3109,3111,3112,3113,3115,3117,3118,31…
GO_0007160	GO:CELL-MATRIX ADHESION	Molecular Pathways	233	FALSE	TRUE	25,71,87,88,89,94,182,347,387,395,596,604,613,683,780,916,947,948,960,967,1012,1020,1021,1029,1236,1281,1305,1307,1308,1435,1490,1499,1605,1613,1842,1845,1896,1946,2013,2017,2039,2041,2042,2185,2243,2244,2266,2335,2523,2824,2932,3175,3204,3232,3273,3611,3672,3673,3674,3675,3676,3679,3683,3685,3688,3689,3690,3691,3693,3694,3695,3728,3791,3897,3987,4035,4059,4088,4289,4321,4323,4585,4617,4653,4680,…
GO_0007162	GO:NEGATIVE REGULATION OF CELL ADHESION	Molecular Pathways	303	FALSE	TRUE	18,25,81,94,102,135,182,207,239,284,285,301,335,347,383,384,387,395,396,397,398,445,604,634,650,652,654,836,861,864,865,868,928,941,942,972,999,1012,1029,1041,1051,1277,1378,1493,1545,1600,1739,1826,1840,1843,1845,1946,2039,2048,2064,2065,2192,2213,2266,2267,2302,2615,2633,2651,2737,2796,3071,3077,3123,3135,3142,3146,3204,3273,3371,3440,3456,3549,3557,3558,3559,3565,3566,3586,3659,3717,3718,3827,…
GO_0007163	GO:ESTABLISHMENT OR MAINTENANCE OF CELL POLARITY	Molecular Pathways	218	FALSE	TRUE	60,286,358,378,382,387,388,389,390,391,399,667,889,917,998,1003,1045,1058,1236,1398,1399,1495,1639,1739,1740,1741,1794,2011,2047,2185,2195,2255,2258,2294,2302,2319,2625,2697,2909,2932,2934,3064,3071,3280,3320,3326,3611,3688,3834,3993,3996,4000,4085,4131,4134,4342,4478,4627,4649,4752,4926,4983,5048,5058,5080,5310,5314,5347,5584,5590,5747,5754,5879,5880,5881,5908,6093,6351,6363,6366,6425,6469,6548,…
GO_0007173	GO:EPIDERMAL GROWTH FACTOR RECEPTOR SIGNALING PATHWAY	Molecular Pathways	108	FALSE	FALSE	25,134,150,183,207,356,374,378,634,673,685,867,868,1012,1839,1845,1950,1956,2069,2185,2202,2241,2537,2549,2852,2885,2886,3092,3672,4318,5148,5149,5170,5284,5286,5290,5329,5335,5663,5747,5753,5771,5774,5781,5782,5795,6464,6654,6662,6714,6868,7039,7040,7251,7429,7879,8412,8440,8527,8826,9001,9026,9052,9125,9148,9185,9252,9564,9655,9770,9961,10551,10825,23624,23636,27131,27246,51196,53358,54206,5529…
GO_0007178	GO:TRANSMEMBRANE RECEPTOR PROTEIN SERINE/THREONINE KINASE SIGNALING PATHWAY	Molecular Pathways	355	FALSE	TRUE	25,90,91,92,93,94,142,174,269,331,409,650,651,652,653,654,655,656,657,658,659,753,857,858,859,860,1003,1028,1030,1149,1278,1281,1311,1385,1387,1432,1460,1601,1655,1745,1749,1761,1785,1954,1958,2022,2033,2116,2131,2200,2201,2255,2280,2297,2331,2339,2348,2353,2488,2530,2615,2626,2651,2657,2658,2660,2661,2662,2719,2734,2805,3077,3096,3172,3175,3209,3248,3280,3303,3309,3326,3397,3491,3516,3547,3611,3…
GO_0007179	GO:TRANSFORMING GROWTH FACTOR BETA RECEPTOR SIGNALING PATHWAY	Molecular Pathways	198	FALSE	TRUE	90,94,142,409,650,657,753,857,858,859,1003,1028,1030,1149,1278,1281,1385,1387,1601,1785,2022,2033,2200,2201,2280,2331,2339,2348,2353,2488,2530,2615,2651,2660,2661,2662,2734,2805,3175,3248,3303,3309,3326,3397,3622,3675,3693,3694,3696,3725,4015,4052,4053,4054,4086,4087,4088,4089,4090,4091,4092,4093,4221,4435,4838,5045,5170,5300,5371,5465,5468,5494,5654,5747,5796,5829,6386,6497,6498,6664,6688,6714,6…
GO_0007188	GO:ADENYLATE CYCLASE-MODULATING G PROTEIN-COUPLED RECEPTOR SIGNALING PATHWAY	Molecular Pathways	233	FALSE	TRUE	19,107,108,109,111,112,113,114,115,116,117,133,134,135,146,147,148,150,151,152,153,154,155,333,493,554,575,576,577,776,796,797,799,846,976,1113,1128,1129,1131,1132,1133,1232,1268,1269,1325,1394,1395,1812,1813,1814,1815,1816,1901,1902,1903,1906,1909,2015,2316,2357,2358,2492,2550,2587,2641,2642,2691,2692,2695,2696,2740,2767,2768,2769,2770,2771,2773,2774,2775,2776,2778,2779,2780,2781,2782,2827,2828,…
GO_0007189	GO:ADENYLATE CYCLASE-ACTIVATING G PROTEIN-COUPLED RECEPTOR SIGNALING PATHWAY	Molecular Pathways	146	FALSE	FALSE	19,107,108,109,111,112,113,114,115,116,133,135,146,147,148,150,151,152,153,154,155,333,493,575,576,577,796,797,799,976,1113,1268,1269,1394,1812,1813,1814,1816,1901,1902,1903,2015,2492,2587,2641,2642,2691,2692,2695,2696,2740,2771,2774,2776,2778,2782,2827,2828,2830,2835,2849,2852,2931,3375,3627,3973,4157,4158,4159,4160,4161,4283,4831,4987,4988,5142,5144,5196,5350,5578,5731,5732,5733,5734,5737,5739,…
GO_0007200	GO:PHOSPHOLIPASE C-ACTIVATING G PROTEIN-COUPLED RECEPTOR SIGNALING PATHWAY	Molecular Pathways	104	FALSE	FALSE	88,146,147,148,150,183,185,636,719,728,796,846,886,887,1113,1128,1129,1240,1241,1524,1812,1813,1814,1816,1901,1902,1906,1910,2099,2147,2149,2150,2151,2357,2358,2359,2767,2769,2782,2828,2840,2841,2843,2846,2850,2854,2855,2856,2859,2911,2915,2922,2925,3060,3062,3269,3356,3357,3358,3579,3814,3973,4159,4829,4883,4985,4986,4987,4988,5028,5029,5030,5031,5032,5733,5745,6869,7052,7201,7432,8477,8811,9002…
GO_0007204	GO:POSITIVE REGULATION OF CYTOSOLIC CALCIUM ION CONCENTRATION	Molecular Pathways	319	FALSE	FALSE	25,27,111,114,116,117,133,146,147,148,183,185,187,287,356,477,493,551,552,553,578,581,596,623,624,643,719,728,773,775,781,783,784,796,799,801,805,808,817,825,844,845,857,859,887,930,931,948,952,1020,1043,1193,1230,1232,1233,1234,1235,1236,1237,1238,1240,1268,1524,1535,1604,1649,1729,1742,1756,1812,1813,1814,1901,1902,1903,1906,1907,1909,1910,2056,2099,2147,2149,2150,2151,2185,2247,2280,2281,2357,…
GO_0007218	GO:NEUROPEPTIDE SIGNALING PATHWAY	Molecular Pathways	106	FALSE	FALSE	116,181,796,1241,1363,2587,2741,2742,2743,2825,2831,2832,2834,2837,2847,2861,2922,2925,3060,3061,3062,4158,4828,4852,4878,4879,4886,4887,4888,4889,4922,4923,4935,4985,4986,4987,4988,5173,5179,5367,5368,5443,5539,5697,6272,6447,6653,6751,6752,6753,6754,6755,6863,6866,7301,7349,8001,8484,8620,8811,9427,9607,9693,10178,10316,10800,10874,10886,10887,10888,11247,11248,11249,11251,22986,23620,27297,273…
GO_0007219	GO:NOTCH SIGNALING PATHWAY	Molecular Pathways	172	FALSE	FALSE	102,182,207,307,351,408,429,474,604,650,655,1004,1027,1050,1272,1675,1745,1746,1840,1903,2116,2255,2296,2303,2620,2624,2762,2805,3169,3175,3232,3280,3516,3559,3572,3605,3714,3741,3815,3880,3955,3993,3996,4100,4179,4242,4323,4792,4846,4851,4853,4854,4855,4856,5224,5350,5584,5663,5664,5986,6091,6092,6400,6591,6615,6662,6714,6721,6774,6868,6909,7042,7048,7079,7471,8431,8470,8626,8788,9139,9148,9270,…
GO_0007224	GO:SMOOTHENED SIGNALING PATHWAY	Molecular Pathways	138	FALSE	FALSE	403,755,860,916,1387,1495,1954,2121,2131,2255,2263,2294,2619,2622,2719,2735,2736,2737,3169,3280,3340,3549,3651,4294,4735,4821,4825,4920,5015,5080,5082,5167,5270,5396,5447,5566,5567,5727,5925,5992,6095,6422,6469,6474,6491,6608,6738,7048,7289,7415,7480,7545,8445,8636,8643,8945,9033,9231,9283,9742,9786,10399,11020,22856,22873,23090,23295,23322,23432,23770,25989,26005,26091,26123,26160,27077,27148,27…
GO_0007229	GO:INTEGRIN-MEDIATED SIGNALING PATHWAY	Molecular Pathways	107	FALSE	FALSE	25,102,335,634,667,683,959,961,967,998,1015,1281,1307,1490,1495,1793,2013,2039,2185,2268,2316,2335,2530,2533,3055,3611,3655,3672,3673,3674,3675,3676,3678,3679,3680,3681,3682,3683,3684,3685,3687,3688,3689,3690,3691,3693,3694,3695,3696,3909,3911,3987,4185,4627,4739,4831,5341,5587,5747,5764,5781,5786,6714,6850,7006,7070,7076,7094,7294,7409,7791,8174,8452,8482,8515,8516,8613,8751,8754,8829,9270,9358,…
GO_0007249	GO:I-KAPPAB KINASE/NF-KAPPAB SIGNALING	Molecular Pathways	281	FALSE	TRUE	25,207,284,329,330,356,387,389,399,554,602,684,695,825,834,841,843,920,948,958,972,1147,1236,1491,1499,1524,1653,1893,1894,1896,1902,1936,2099,2149,2150,2280,2316,2534,2597,2697,2950,3065,3123,3162,3315,3357,3551,3553,3654,3656,3661,3956,3965,4055,4057,4215,4615,4792,4795,4919,5071,5170,5187,5336,5494,5495,5536,5579,5581,5587,5966,5970,5971,5987,6093,6095,6275,6283,6284,6285,6363,6366,6376,6398,6…
GO_0007254	GO:JNK CASCADE	Molecular Pathways	167	FALSE	TRUE	136,177,207,259,351,846,939,998,1236,1386,1399,1490,1540,1647,1845,1852,1956,2047,2074,2122,2150,2185,2213,2218,2324,2873,2874,2950,3146,3265,3301,3480,3553,3654,4055,4088,4217,4221,4294,4296,4317,4615,4616,4790,4868,4878,4920,5048,5071,5187,5345,5599,5601,5602,5609,5734,5871,5911,6317,6363,6366,6386,6416,6422,6423,6504,6788,6885,7098,7099,7124,7164,7185,7186,7187,7188,7189,7474,7476,7477,7786,83…
GO_0007259	GO:RECEPTOR SIGNALING PATHWAY VIA JAK-STAT	Molecular Pathways	170	FALSE	TRUE	183,231,602,857,958,1020,1270,1436,1437,1442,1443,1444,1489,1545,1600,1647,1950,2056,2066,2147,2149,2185,2241,2261,2322,2534,2688,2689,2690,3059,3065,3066,3263,3280,3297,3439,3440,3441,3442,3443,3444,3445,3446,3447,3448,3449,3451,3452,3454,3455,3456,3458,3467,3479,3558,3562,3565,3567,3569,3570,3572,3586,3587,3588,3592,3593,3596,3600,3606,3670,3716,3717,3718,3815,3952,3976,4067,4485,4760,4771,4851…
GO_0007265	GO:RAS PROTEIN SIGNAL TRANSDUCTION	Molecular Pathways	337	FALSE	TRUE	19,25,27,148,150,185,199,335,345,348,382,387,388,391,392,393,394,395,396,397,398,399,408,604,613,867,890,998,1012,1017,1026,1029,1072,1147,1278,1281,1398,1399,1435,1718,1785,1786,1796,1902,2048,2056,2059,2149,2150,2151,2203,2247,2255,2305,2664,2768,2782,2828,2840,2841,2843,2846,2859,2885,2889,2909,3084,3265,3266,3479,3675,3688,3707,3725,3837,3845,3925,3984,4233,4254,4650,4653,4763,4803,4804,4851,…
GO_0007266	GO:RHO PROTEIN SIGNAL TRANSDUCTION	Molecular Pathways	137	FALSE	FALSE	19,25,27,148,150,185,335,345,348,387,388,391,392,393,394,395,396,397,398,408,604,613,998,1012,1072,1147,1278,1281,1902,2059,2149,2150,2151,2768,2828,2840,2841,2843,2846,2859,2909,3675,3688,3925,3984,4233,4650,4653,4804,4983,5159,5741,5879,5894,5923,5924,6014,6091,6093,6242,7126,7454,8452,8477,8727,8829,9002,9138,9181,9289,9290,9411,9423,9475,9620,9639,9750,9754,9826,10161,10211,10256,10276,10395,…
GO_0007269	GO:NEUROTRANSMITTER SECRETION	Molecular Pathways	145	FALSE	TRUE	41,107,135,148,150,320,488,783,801,808,815,1020,1136,1138,1143,1268,1488,1813,1855,2054,2332,2852,2901,2914,2932,3060,3164,3351,3356,4208,5023,5028,5030,5071,5413,5538,5579,5582,5663,5799,5864,5868,5906,5908,6616,6622,6623,6804,6809,6810,6812,6813,6814,6844,6853,6854,6855,6857,6860,6861,6865,7476,7779,8224,8447,8448,8499,8541,8564,8573,8618,8676,8773,8775,8825,8867,8938,9066,9342,9378,9379,9381,9…
GO_0007272	GO:ENSHEATHMENT OF NEURONS	Molecular Pathways	136	FALSE	TRUE	20,207,208,215,225,287,443,745,928,1075,1191,1499,1605,1739,1890,1959,2064,2068,2475,2581,2817,3074,3082,3084,3611,3687,3691,3766,3792,4099,4118,4155,4359,4653,4664,4665,4763,4915,5010,5339,5354,5376,5453,5454,5467,5534,5653,5728,5764,5803,5914,5915,5916,6285,6326,6334,6497,6547,6647,6663,6900,7038,7097,7122,7133,7248,7368,7572,7851,7852,8443,8455,8506,8530,8537,8560,8604,8882,8890,8892,8893,8898…
GO_0007281	GO:GERM CELL DEVELOPMENT	Molecular Pathways	278	FALSE	TRUE	90,207,268,283,285,581,583,585,596,598,639,646,652,658,675,891,994,1080,1235,1499,1618,1672,1730,1738,1761,1811,2067,2069,2119,2176,2185,2189,2309,2475,2661,3074,3148,3306,3479,3549,3622,3625,3640,3815,4090,4192,4292,4436,4880,4882,4948,4957,5047,5048,5139,5566,5620,5764,5806,5819,5914,5990,6045,6194,6196,6305,6406,6407,6595,6690,6691,6714,6732,6790,6795,6847,6875,6954,7073,7110,7141,7142,7320,74…
GO_0007286	GO:SPERMATID DEVELOPMENT	Molecular Pathways	165	FALSE	FALSE	583,585,1080,1235,1672,1738,1811,2189,3148,3306,3622,3815,4948,4957,5047,5048,5566,5620,5819,5990,6305,6406,6407,6595,6690,6691,6732,6847,6954,7110,7141,7142,7320,8195,8382,8655,9025,9148,9271,9319,9389,9425,9444,9519,9702,9985,10519,10658,10919,11055,11057,11063,11144,22862,22994,23198,23617,23626,23762,25809,25858,25945,25981,26038,26108,26256,27125,29118,29999,50487,50511,50846,51361,51465,547…
GO_0007292	GO:FEMALE GAMETE GENERATION	Molecular Pathways	140	FALSE	FALSE	174,268,283,596,646,658,675,891,994,1082,1499,1730,1731,1761,2067,2069,2120,2185,2309,2488,2492,2620,2661,3074,3248,3479,3549,3566,3624,3625,3640,3952,4192,4292,4438,4880,4882,5073,5139,5241,5347,5573,5743,5764,5806,5889,5997,6194,6196,6654,6714,6790,6795,6875,7130,7153,7272,7314,7543,7784,8061,8085,8204,8239,8549,9133,9210,9319,9510,9665,9897,9985,10017,10361,10388,10766,11077,11144,11218,22932,…
GO_0007338	GO:SINGLE FERTILIZATION	Molecular Pathways	153	FALSE	FALSE	49,109,167,226,367,928,983,1047,1399,2054,2348,2350,2352,2515,2683,2741,2743,3074,3205,3206,3207,3235,3236,3305,4033,4089,4179,4184,4240,4486,4627,4809,4991,5016,5047,5104,5327,5864,6674,6677,6690,6812,6950,7141,7142,7203,7222,7225,7337,7417,7455,7783,7784,7993,8372,8399,8546,8747,8748,8749,8852,8912,9082,9083,9898,10007,10184,10343,10361,10426,10497,10566,10574,10575,10576,10694,10765,11055,1105…
GO_0007346	GO:REGULATION OF MITOTIC CELL CYCLE	Molecular Pathways	457	FALSE	TRUE	25,199,207,301,324,328,351,429,440,472,595,596,604,637,641,652,655,672,675,677,678,685,694,699,701,835,858,891,894,896,940,983,984,990,993,994,995,996,998,1017,1019,1026,1027,1028,1030,1062,1063,1104,1111,1112,1163,1164,1263,1386,1499,1540,1543,1613,1620,1642,1654,1739,1761,1814,1843,1845,1869,1877,1906,1908,1950,1956,1977,1978,1981,2068,2069,2071,2146,2177,2253,2255,2273,2290,2296,2619,2765,3169…
GO_0007368	GO:DETERMINATION OF LEFT/RIGHT SYMMETRY	Molecular Pathways	124	FALSE	FALSE	90,92,162,187,579,585,1482,1767,1954,2022,2253,2255,2294,2302,2348,2626,3091,3549,4087,4088,4208,4838,4851,4853,5046,5308,5311,5663,5681,5991,6469,6491,6608,6722,6899,6909,6911,6926,6997,6998,7048,7474,7547,8195,8481,8701,8928,9350,9371,9421,9464,9645,9742,10370,10637,10660,10959,23322,23500,23639,25790,25911,25914,26005,26160,27019,27031,28514,29880,51098,51626,51676,51684,54345,54806,54903,5503…
GO_0007369	GO:GASTRULATION	Molecular Pathways	185	FALSE	TRUE	90,92,187,335,652,655,657,659,1284,1289,1290,1291,1294,1295,1301,1303,1499,1605,1738,1843,1844,1846,1847,1855,1856,1954,1969,2114,2116,2131,2132,2138,2139,2253,2263,2294,2296,2303,2335,2627,2697,2719,2821,3170,3172,3196,3207,3281,3557,3586,3624,3673,3675,3676,3678,3679,3685,3688,3689,3690,3691,3693,3909,3912,3914,3975,4041,4086,4087,4088,4089,4155,4313,4317,4318,4323,4324,4771,4838,5015,5076,5460…
GO_0007389	GO:PATTERN SPECIFICATION PROCESS	Molecular Pathways	436	FALSE	TRUE	90,92,93,94,162,187,257,324,367,429,579,585,648,650,652,655,657,658,659,712,718,1044,1045,1046,1399,1482,1499,1649,1745,1746,1767,1856,1906,1947,1952,1954,1959,2016,2018,2019,2022,2033,2066,2114,2131,2138,2186,2246,2247,2253,2255,2263,2290,2294,2296,2297,2302,2303,2348,2626,2637,2648,2668,2719,2735,2736,2737,2926,3087,3091,3169,3170,3199,3200,3201,3202,3203,3204,3205,3206,3207,3211,3212,3213,3214…
GO_0007409	GO:AXONOGENESIS	Molecular Pathways	418	FALSE	TRUE	25,60,104,107,214,288,322,348,351,391,393,399,474,575,596,627,655,658,659,682,885,886,1000,1002,1009,1020,1123,1141,1267,1382,1385,1400,1496,1600,1605,1627,1630,1749,1785,1808,1813,1826,1855,1942,1943,1944,1945,1946,1947,1948,1949,1954,1959,1969,1982,2011,2017,2041,2042,2043,2044,2045,2046,2047,2048,2049,2050,2051,2064,2115,2128,2131,2253,2258,2263,2290,2297,2335,2534,2596,2625,2636,2637,2664,266…
GO_0007411	GO:AXON GUIDANCE	Molecular Pathways	227	FALSE	FALSE	214,351,391,399,474,627,655,658,659,682,1002,1020,1123,1400,1605,1630,1749,1808,1826,1855,1942,1943,1944,1945,1946,1947,1948,1949,1954,1959,1969,2041,2042,2043,2044,2045,2046,2047,2048,2049,2050,2051,2064,2115,2128,2131,2253,2290,2297,2534,2596,2625,2636,2637,2668,2676,2736,2737,2909,3199,3670,3730,3798,3799,3800,3897,3908,3909,3911,3913,3918,3975,4009,4035,4089,4684,4756,4781,4804,4851,4853,4854…
GO_0007416	GO:SYNAPSE ASSEMBLY	Molecular Pathways	179	FALSE	TRUE	40,43,119,351,382,575,577,627,869,999,1000,1007,1020,1056,1141,1399,1812,1813,1826,1855,1948,1981,2045,2047,2048,2049,2066,2239,2258,2554,2555,2561,2562,2566,2596,2693,2823,2895,3084,3556,4038,4131,4204,4208,4593,4897,4914,4915,4916,5020,5021,5364,5457,5728,5789,5802,5818,6092,6259,6386,6495,6585,6622,6712,7058,7097,7162,7336,7474,7476,7855,8292,8321,8443,8927,8934,9231,9378,9379,9423,9746,9806,1…
GO_0007498	GO:MESODERM DEVELOPMENT	Molecular Pathways	129	FALSE	FALSE	90,92,268,652,655,657,659,660,677,695,1969,2114,2116,2131,2132,2138,2139,2253,2263,2294,2296,2303,2697,2821,3055,3196,3207,3624,3673,3675,3688,3690,3691,3717,3975,4086,4087,4088,4089,4232,4771,4838,5017,5076,5457,5515,5566,5573,6169,6398,6423,6469,6608,6615,6722,6862,6886,6899,6911,6926,6939,7075,7258,7296,7422,7473,7474,7481,8091,8320,8463,8516,8626,8861,8928,9095,9241,9314,9350,9355,9421,10220,…
GO_0007517	GO:MUSCLE ORGAN DEVELOPMENT	Molecular Pathways	327	FALSE	FALSE	58,70,89,104,387,406,445,463,467,575,596,607,650,652,657,668,688,825,844,857,858,859,905,1020,1063,1073,1106,1134,1144,1270,1271,1293,1301,1310,1385,1410,1432,1482,1489,1499,1605,1634,1655,1756,1827,1832,1839,1901,1938,1958,1959,1960,2006,2010,2022,2033,2047,2115,2121,2218,2248,2253,2263,2273,2275,2280,2296,2303,2317,2353,2483,2535,2660,2817,2876,3084,3131,3142,3156,3164,3235,3236,3344,3399,3479,…
GO_0007519	GO:SKELETAL MUSCLE TISSUE DEVELOPMENT	Molecular Pathways	155	FALSE	FALSE	58,89,387,406,467,596,607,668,688,844,857,858,905,1020,1073,1134,1144,1310,1432,1499,1634,1655,1756,1827,1938,1958,1959,2006,2010,2033,2047,2317,2353,2660,2817,2876,3131,3142,3156,3164,3235,3236,3344,3481,3792,4208,4209,4223,4617,4618,4634,4637,4654,4656,4851,4868,5079,5307,5339,5530,5562,5925,6261,6285,6469,6474,6495,6497,6608,6664,6840,6899,6901,6943,7026,7040,7093,7291,7480,7832,7881,8048,8531…
GO_0007548	GO:SEX DIFFERENTIATION	Molecular Pathways	276	FALSE	TRUE	91,92,116,117,174,190,268,269,283,367,408,409,546,558,578,581,595,596,598,599,638,654,657,658,666,668,675,835,836,867,1051,1081,1271,1299,1399,1495,1499,1515,1586,1588,1602,1718,1761,2067,2069,2099,2175,2189,2253,2254,2255,2295,2296,2309,2316,2488,2491,2492,2516,2620,2623,2625,2626,2627,2661,2796,3148,3157,3172,3205,3206,3207,3209,3239,3293,3295,3309,3383,3417,3622,3623,3624,3625,3640,3815,3952,3…
GO_0007565	GO:FEMALE PREGNANCY	Molecular Pathways	193	FALSE	FALSE	91,113,116,133,151,152,181,183,207,231,259,285,367,383,397,412,538,596,639,659,682,708,780,790,796,811,824,952,1244,1268,1307,1312,1364,1392,1393,1394,1508,1515,1594,1723,1833,2013,2056,2057,2099,2113,2182,2192,2353,2354,2475,2488,2529,2693,2695,2697,2706,2796,2806,2834,3077,3248,3291,3485,3488,3490,3549,3553,3620,3673,3675,3691,3726,3845,3952,3965,3976,4012,4221,4313,4316,4318,4838,4878,5016,502…
GO_0007568	GO:AGING	Molecular Pathways	339	FALSE	FALSE	18,25,100,133,148,177,183,207,218,239,267,268,317,328,347,351,383,384,406,445,472,490,545,567,578,596,597,604,632,657,675,706,710,712,796,811,821,835,840,842,847,968,983,1017,1021,1026,1027,1029,1030,1075,1111,1267,1268,1284,1311,1385,1410,1432,1490,1495,1515,1543,1605,1634,1644,1728,1738,1788,1906,1910,1938,1965,1996,2021,2027,2055,2056,2067,2068,2247,2290,2305,2309,2353,2475,2516,2629,2692,2706…
GO_0007569	GO:CELL AGING	Molecular Pathways	132	FALSE	FALSE	25,384,406,472,545,567,596,604,632,657,675,811,983,1017,1021,1026,1027,1029,1030,1111,1432,2067,2305,2475,3014,3135,3159,3265,3383,3398,3611,3622,3805,3845,3987,4000,4101,4215,4217,4282,4311,4335,4869,4904,4976,5054,5074,5371,5549,5580,5591,5599,5600,5601,5602,5604,5606,5608,5609,5728,5933,6416,6647,6688,6722,6787,6909,6926,7012,7014,7015,7157,7291,7471,7486,7994,8091,8550,8626,9093,9521,9891,100…
GO_0007584	GO:RESPONSE TO NUTRIENT	Molecular Pathways	174	FALSE	FALSE	19,100,158,178,191,210,218,249,265,317,335,360,383,411,429,445,462,490,590,594,595,632,655,706,717,846,847,916,958,1030,1032,1268,1277,1327,1536,1543,1591,1592,1594,1603,1728,1788,1789,1938,1956,2029,2056,2067,2155,2180,2181,2182,2242,2281,2348,2350,2475,2621,2626,2642,2696,2729,2730,2771,2950,3141,3155,3156,3157,3162,3170,3297,3371,3485,3600,3627,3651,3673,3939,3952,4023,4049,4131,4193,4255,4330…
GO_0007586	GO:DIGESTION	Molecular Pathways	137	FALSE	TRUE	12,48,150,279,335,336,337,358,362,885,887,948,949,1056,1118,1128,1131,1133,1208,1314,1392,1504,1582,1645,1646,1814,1890,2035,2168,2169,2255,2693,3274,3605,3658,3783,3784,3949,3952,4583,4585,4588,4760,4762,4883,4986,4987,5020,5021,5222,5225,5357,5406,5408,5644,5645,5646,5731,5733,5950,6343,6446,6476,6518,6523,6584,6662,6718,6750,6779,6863,7031,7032,7033,7099,7349,7357,7376,7421,7429,7430,7442,8435…
GO_0007596	GO:BLOOD COAGULATION	Molecular Pathways	217	FALSE	TRUE	18,60,71,135,150,151,152,239,302,308,348,350,462,558,634,640,710,725,857,928,947,948,953,954,958,959,966,1192,1281,1311,1361,1432,1465,1606,1607,1608,1609,1906,2039,2048,2147,2149,2150,2151,2152,2153,2155,2157,2158,2159,2160,2161,2162,2165,2191,2192,2207,2243,2244,2266,2316,2335,2621,2623,2677,2768,2776,2778,2811,2812,2814,2815,3043,3053,3083,3170,3172,3273,3315,3569,3572,3611,3673,3674,3690,3705…
GO_0007599	GO:HEMOSTASIS	Molecular Pathways	222	FALSE	TRUE	18,60,71,135,150,151,152,239,302,308,348,350,462,554,558,634,640,710,725,857,928,947,948,953,954,958,959,966,1192,1281,1311,1361,1432,1465,1606,1607,1608,1609,1906,2039,2048,2147,2149,2150,2151,2152,2153,2155,2157,2158,2159,2160,2161,2162,2165,2191,2192,2207,2243,2244,2266,2313,2316,2335,2621,2623,2677,2768,2776,2778,2811,2812,2814,2815,2821,3043,3053,3083,3170,3172,3273,3315,3569,3572,3611,3673,…
GO_0007601	GO:VISUAL PERCEPTION	Molecular Pathways	215	FALSE	FALSE	24,314,368,407,582,583,585,611,778,783,1001,1121,1141,1258,1259,1261,1277,1280,1301,1406,1409,1411,1412,1413,1414,1415,1417,1418,1419,1420,1421,1427,1429,2034,2055,2070,2140,2202,2570,2652,2700,2741,2743,2779,2780,2916,2918,2978,2979,2986,3000,3257,3299,3617,3766,3801,3859,3913,3983,4060,4070,4284,4308,4647,4649,4693,4901,4935,4942,4976,4990,5076,5080,5082,5132,5145,5146,5147,5148,5149,5158,5306,…
GO_0007605	GO:SENSORY PERCEPTION OF SOUND	Molecular Pathways	154	FALSE	FALSE	40,332,491,501,525,776,836,950,1027,1032,1141,1277,1280,1285,1301,1302,1428,1649,1687,1690,1729,1833,2070,2138,2558,2561,2706,2876,2917,3074,3198,3249,3383,3753,3784,3815,4036,4155,4640,4646,4647,4648,4715,4919,5077,5172,5205,5269,5456,5458,5459,6169,6495,6507,6591,6647,6899,6907,6940,7007,7020,7054,7068,7275,7349,7399,7401,7466,8195,8322,8556,9132,9368,9381,9455,9750,9860,9948,10083,10253,10750,…
GO_0007608	GO:SENSORY PERCEPTION OF SMELL	Molecular Pathways	456	FALSE	TRUE	109,582,585,1258,1260,1262,1813,2535,4685,4975,4991,4992,4993,4994,4995,5141,6531,7932,8195,8383,8386,8387,8388,8389,8390,8391,8392,8590,10678,10798,10941,23538,26184,26188,26189,26211,26212,26219,26245,26246,26248,26333,26338,26339,26341,26476,26492,26493,26494,26495,26496,26497,26529,26530,26531,26532,26533,26534,26538,26539,26595,26648,26658,26659,26664,26682,26683,26686,26687,26689,26692,2669…
GO_0007611	GO:LEARNING OR MEMORY	Molecular Pathways	255	FALSE	TRUE	41,107,109,114,177,183,267,348,351,378,477,567,577,590,627,793,814,836,885,894,1020,1051,1139,1141,1201,1268,1312,1385,1392,1393,1497,1524,1620,1621,1742,1812,1813,1814,1816,1827,1956,1959,1979,1996,2019,2033,2048,2055,2237,2258,2334,2353,2475,2534,2558,2628,2648,2693,2695,2760,2821,2890,2902,2903,2904,2915,2925,3064,3091,3156,3269,3356,3643,3675,3688,3710,3725,3776,3815,3845,3949,4009,4130,4137,…
GO_0007612	GO:LEARNING	Molecular Pathways	144	FALSE	FALSE	41,109,183,351,378,477,577,590,885,1020,1141,1201,1312,1385,1392,1497,1621,1742,1812,1813,1814,1816,1996,2019,2048,2055,2258,2353,2475,2534,2558,2902,2903,2915,3064,3091,3156,3269,3643,3688,3725,3815,3845,4130,4204,4212,4761,4763,4885,4900,4915,4923,4986,4987,5071,5532,5538,5577,5641,5649,5743,5764,5896,6310,6505,6529,6543,6547,6616,6722,6833,6863,6865,6900,7054,7097,7122,7143,7162,7337,7349,7416…
GO_0007613	GO:MEMORY	Molecular Pathways	118	FALSE	FALSE	41,107,114,348,627,793,814,885,894,1051,1139,1141,1268,1312,1385,1497,1524,1620,1621,1813,1827,1979,2237,2258,2475,2648,2695,2890,2903,3269,3356,3643,3675,3710,3776,3949,4009,4130,4137,4192,4204,4593,4776,4803,4835,4908,4909,5020,5021,5176,5532,5590,5621,5641,5649,5663,5728,5743,5764,5923,6285,6310,6326,6446,6505,6517,6529,6532,6543,6547,6722,6833,6863,7054,7436,8398,8704,9867,10347,10636,10769,1…
GO_0007623	GO:CIRCADIAN RHYTHM	Molecular Pathways	210	FALSE	TRUE	15,100,107,134,135,153,181,191,196,406,445,463,468,687,983,1019,1141,1364,1385,1392,1407,1408,1437,1453,1454,1628,1642,1644,1813,1814,1815,1859,1956,1958,1960,2033,2063,2146,2155,2475,2673,2691,2692,2767,2776,2932,3062,3065,3066,3172,3184,3192,3363,3397,3398,3399,3400,3615,3725,3727,3737,3751,3952,4159,4297,4543,4544,4547,4669,4704,4783,4804,4841,4843,4862,4887,4914,4915,4987,5158,5187,5371,5465,…
GO_0007626	GO:LOCOMOTORY BEHAVIOR	Molecular Pathways	179	FALSE	FALSE	18,20,111,114,135,220,238,320,348,351,372,409,460,463,477,538,551,793,894,1136,1141,1182,1267,1476,1497,1600,1621,1742,1803,1812,1813,1814,1815,1826,1827,1949,1958,1996,2019,2043,2055,2059,2257,2395,2475,2548,2571,2636,2668,2693,2695,2741,2743,2775,2861,2906,2911,2915,2916,3074,3084,3170,3218,3235,3236,3251,3358,3398,3751,3766,4009,4159,4204,4211,4669,4864,4887,4909,4923,4929,4985,4986,4987,5048,…
GO_0008016	GO:REGULATION OF HEART CONTRACTION	Molecular Pathways	206	FALSE	FALSE	100,133,134,140,146,147,148,153,156,183,186,274,287,476,477,478,481,482,487,488,489,490,491,492,493,522,552,775,776,781,783,796,801,805,808,817,845,857,859,1113,1129,1193,1482,1490,1525,1573,1674,1739,1756,1760,1813,1824,1829,1832,1839,1906,1907,1908,2034,2258,2281,2316,2548,2626,2643,2697,2702,2775,2931,2946,3270,3558,3670,3717,3728,3741,3752,3753,3757,3759,3760,3762,3768,3781,3784,4092,4159,419…
GO_0008017	GO:MICROTUBULE BINDING	Molecular Pathways	271	FALSE	FALSE	324,332,403,547,667,827,889,1062,1063,1069,1070,1266,1410,1639,1641,1759,1780,1785,1808,2009,2242,2258,2332,2339,2597,2620,2622,2735,2801,3796,3797,3798,3799,3800,3801,3832,3833,3834,3835,4033,4130,4131,4133,4134,4135,4137,4281,4599,4600,4733,4741,4744,4926,4968,4976,5048,5195,5347,5423,5536,5621,6101,6188,6249,6279,6280,6622,6683,6786,7013,7074,7430,7461,7756,7840,8409,8480,8766,9055,9181,9217,9…
GO_0008021	GO:SYNAPTIC VESICLE	Molecular Pathways	206	FALSE	TRUE	102,273,274,320,321,351,490,525,534,547,598,627,801,808,1182,1183,1184,1201,1211,1212,1644,1731,1742,1759,1813,1861,2054,2555,2572,2890,2902,2903,3060,3382,3916,4218,4311,4504,4735,4803,4908,4909,4985,4986,5127,5142,5179,5413,5414,5538,5663,5799,5802,5864,5865,5867,5868,5872,5874,6449,6456,6536,6570,6571,6616,6622,6804,6809,6810,6833,6843,6844,6845,6853,6854,6855,6856,6857,6860,6861,7054,7416,741…
GO_0008022	GO:PROTEIN C-TERMINUS BINDING	Molecular Pathways	189	FALSE	FALSE	25,160,481,667,675,774,859,991,1022,1063,1112,1261,1445,1487,1490,1499,1601,1613,1739,1741,1742,1759,1893,2033,2035,2064,2067,2068,2071,2072,2074,2185,2192,2335,2547,2847,3265,3339,3397,3717,3767,3777,3839,3932,3981,4059,4085,4261,4288,4301,4361,4435,4436,4641,4688,4691,4747,4863,4926,4987,4988,5111,5189,5190,5193,5213,5245,5430,5468,5501,5515,5516,5562,5604,5864,5888,6310,6311,6382,6386,6455,645…
GO_0008033	GO:TRNA PROCESSING	Molecular Pathways	127	FALSE	FALSE	16,1653,1787,2926,3028,3735,4234,6301,6741,6894,8270,8518,8846,9692,9836,10248,10556,10557,10667,10775,10785,10799,10940,10978,11062,11102,11157,11180,23536,23587,24140,25821,25917,26024,26610,27304,51002,51095,51367,51493,51504,51531,51605,51637,51654,51728,54482,54517,54522,54802,54859,54888,54901,54913,54920,54931,54974,55006,55039,55140,55152,55226,55250,55253,55520,55621,55623,55644,55687,55…
GO_0008037	GO:CELL RECOGNITION	Molecular Pathways	225	FALSE	FALSE	49,167,226,351,575,682,721,722,725,836,921,923,928,948,949,975,1047,1236,1268,1401,1462,1739,1794,1826,1949,1954,2042,2043,2047,2048,2049,2131,2219,2220,2290,2348,2350,2352,2515,2525,2596,2683,2909,3305,3493,3494,3495,3497,3500,3501,3502,3503,3507,3514,3537,3538,3539,3542,3543,3929,3958,4153,4240,4478,4685,4692,4897,4978,5016,5047,5175,5322,5551,5806,6091,6092,6363,6366,6677,6900,6950,7203,7275,7…
GO_0008047	GO:ENZYME ACTIVATOR ACTIVITY	Molecular Pathways	110	FALSE	FALSE	241,335,336,337,339,341,344,348,350,373,375,395,400,695,801,805,808,836,842,1208,1603,1650,2073,2534,2760,2764,2778,2919,2978,2979,2980,2981,3316,3932,4056,4258,4324,4325,4326,4660,4688,4689,5155,5170,5476,5580,5581,5660,5894,5957,5981,6348,6352,6355,6714,6810,7520,7862,8439,8575,8726,8818,8837,9141,9329,9373,9535,9626,9644,10055,10454,10531,10811,10893,10926,11315,23512,25782,26471,28988,29893,2…
GO_0008064	GO:REGULATION OF ACTIN POLYMERIZATION OR DEPOLYMERIZATION	Molecular Pathways	188	FALSE	TRUE	88,118,119,120,246,274,375,382,387,822,829,830,832,1073,1236,1440,1496,1627,1739,2006,2017,2039,2059,2150,2185,2241,2314,2475,2764,2885,2909,2934,3055,3059,3071,3383,4641,4690,4868,5063,5216,5217,5290,5341,5580,5581,5756,5921,5962,5987,6356,6366,6369,6387,6708,6709,6710,6711,6712,6840,7111,7114,7408,7429,7454,8195,8440,8936,8976,9026,9037,9087,9113,9168,9353,9463,9530,9535,9873,9897,9948,10092,10…
GO_0008083	GO:GROWTH FACTOR ACTIVITY	Molecular Pathways	162	FALSE	FALSE	182,183,258,265,268,374,627,649,650,651,652,653,654,655,656,685,734,1270,1435,1437,1440,1442,1443,1444,1490,1839,1890,1950,2069,2147,2202,2246,2247,2248,2249,2250,2251,2252,2253,2254,2255,2256,2257,2258,2259,2277,2657,2658,2660,2661,2662,2668,2671,2688,2689,2764,2821,2896,2919,3068,3082,3084,3479,3481,3558,3562,3565,3567,3569,3574,3578,3586,3589,3592,3593,3623,3624,3625,3626,3714,3976,4192,4254,4…
GO_0008094	GO:ATP-DEPENDENT ACTIVITY, ACTING ON DNA	Molecular Pathways	111	FALSE	FALSE	301,546,641,1022,1105,1106,1107,1108,1653,1654,1660,1663,1763,2068,2071,2074,2186,2547,2956,2963,3070,3508,4171,4172,4173,4174,4175,4176,4361,4436,4437,4438,4439,5884,5888,5889,5890,5892,5928,5965,5981,5982,5983,5984,5985,6594,6595,6596,6597,6832,7153,7155,7486,7516,7517,7520,8438,8458,8467,8607,9044,9126,9400,9401,9557,10111,10146,10721,10847,10856,10973,11144,23064,23132,23626,25788,26038,50485…
GO_0008154	GO:ACTIN POLYMERIZATION OR DEPOLYMERIZATION	Molecular Pathways	218	FALSE	TRUE	88,118,119,120,199,246,274,283,375,382,387,395,822,829,830,832,1072,1073,1236,1440,1496,1627,1729,1739,2006,2017,2039,2059,2150,2185,2241,2314,2475,2693,2764,2885,2909,2934,3055,3059,3071,3383,3717,4641,4690,4868,5063,5216,5217,5290,5341,5580,5581,5756,5879,5921,5962,5987,6356,6366,6369,6387,6708,6709,6710,6711,6712,6840,7111,7114,7408,7429,7454,7456,8195,8440,8522,8936,8976,9026,9037,9050,9051,9…
GO_0008168	GO:METHYLTRANSFERASE ACTIVITY	Molecular Pathways	214	FALSE	TRUE	275,438,635,639,1312,1786,1787,1788,1789,2091,2122,2145,2146,2593,2653,3176,3275,3276,4234,4255,4297,4548,4837,4839,5110,5409,5929,6419,6839,6894,7172,7298,7468,7799,8085,8623,8726,8731,9070,9718,9739,9757,9836,9869,10196,10322,10400,10419,10436,10498,10785,10919,11091,11105,11107,11108,11185,23067,23070,23378,23463,23512,23743,24140,25840,25895,25917,25940,27037,27232,27292,28989,29063,29072,290…
GO_0008194	GO:UDP-GLYCOSYLTRANSFERASE ACTIVITY	Molecular Pathways	143	FALSE	FALSE	28,2131,2132,2134,2135,2137,2583,2589,2590,2591,2650,2651,2683,2992,2997,2998,3036,3037,3038,3073,3074,3373,3906,3955,4242,4245,4247,4248,4249,5277,5283,5986,7357,7363,7364,7365,7366,7367,7368,8473,8693,8702,8703,8704,8705,8706,8707,8708,8908,8985,9215,9245,9331,9334,10317,10329,10331,10678,10720,10941,11041,11226,11227,11282,11285,11320,22856,23127,25834,26229,26290,26301,27087,29880,50614,51146…
GO_0008201	GO:HEPARIN BINDING	Molecular Pathways	166	FALSE	FALSE	14,26,283,333,334,338,348,350,351,462,566,652,655,1056,1289,1301,1305,1311,1490,1511,1839,1842,1991,2147,2160,2200,2246,2247,2249,2252,2254,2255,2260,2263,2264,2335,2660,3053,3068,3075,3273,3491,3617,3627,3730,3827,3918,3990,4018,4023,4043,4053,4057,4192,4316,4353,4745,4753,4856,5046,5048,5104,5118,5196,5197,5228,5270,5549,5553,5727,5764,5788,5792,5802,6146,6159,6288,6354,6355,6359,6368,6372,6373…
GO_0008202	GO:STEROID METABOLIC PROCESS	Molecular Pathways	319	FALSE	TRUE	19,20,30,33,37,38,47,133,174,183,185,190,231,319,335,336,337,338,341,348,351,412,427,476,570,650,653,654,706,847,866,949,1050,1056,1066,1071,1080,1081,1109,1181,1312,1392,1543,1544,1545,1548,1551,1555,1557,1558,1559,1565,1571,1576,1577,1581,1582,1583,1584,1585,1586,1588,1589,1591,1592,1593,1594,1595,1609,1645,1646,1717,1718,1727,1958,2053,2055,2099,2222,2224,2230,2232,2246,2264,2330,2488,2494,251…
GO_0008203	GO:CHOLESTEROL METABOLIC PROCESS	Molecular Pathways	137	FALSE	FALSE	19,33,37,47,319,335,336,337,338,348,351,847,949,1050,1056,1066,1071,1080,1544,1559,1565,1576,1581,1583,1584,1585,1593,1595,1609,1717,1718,1727,2053,2055,2222,2224,2230,2232,2246,2330,2539,2629,2784,3069,3156,3157,3158,3422,3565,3638,3930,3931,3949,3952,3953,3990,3991,4041,4047,4504,4597,4598,4779,4864,5444,5447,5467,5562,5563,6256,6307,6309,6609,6646,6647,6713,6718,6720,6721,6770,6820,6822,7108,7…
GO_0008213	GO:PROTEIN ALKYLATION	Molecular Pathways	181	FALSE	TRUE	546,635,672,694,1387,1499,1786,1789,2091,2107,2122,2145,2146,2625,2641,2672,2935,3006,3009,3275,3276,3720,4000,4089,4204,4221,4297,4302,4524,4602,4837,5079,5110,5252,5870,5926,5929,6018,6419,6598,6628,6634,6830,6839,7403,7468,7469,7799,7832,7936,8085,8473,8726,9070,9545,9555,9646,9682,9739,9757,9869,9971,10157,10196,10322,10419,10498,10664,10782,10919,11091,11105,11107,11108,11137,22823,22938,229…
GO_0008217	GO:REGULATION OF BLOOD PRESSURE	Molecular Pathways	186	FALSE	FALSE	18,40,59,94,128,133,134,146,147,148,151,153,154,155,183,185,186,290,354,367,387,476,477,490,522,551,552,553,554,623,659,680,796,947,1113,1215,1268,1278,1359,1392,1511,1522,1535,1579,1584,1585,1636,1813,1814,1816,1889,1906,1907,1908,1909,1910,2013,2028,2131,2132,2149,2150,2621,2642,2643,2697,2702,2740,2784,2837,2865,2931,2982,3043,3162,3291,3398,3784,3816,3817,3952,4012,4041,4088,4159,4204,4311,46…
GO_0008234	GO:CYSTEINE-TYPE PEPTIDASE ACTIVITY	Molecular Pathways	190	FALSE	TRUE	642,726,823,824,825,826,834,835,836,837,838,839,840,841,842,843,1075,1178,1508,1509,1512,1513,1514,1515,1519,1520,1521,1522,1540,2923,4287,5641,6422,6650,7128,7345,7347,7353,7375,7398,7874,8078,8237,8239,8287,8314,8665,8667,8722,8733,8836,8837,8975,9097,9098,9099,9100,9101,9700,9736,9805,9929,9958,9960,9986,10010,10026,10208,10213,10600,10617,10753,10868,10869,10892,10987,11131,11132,11274,23032,…
GO_0008236	GO:SERINE-TYPE PEPTIDASE ACTIVITY	Molecular Pathways	191	FALSE	TRUE	49,101,327,354,566,629,649,715,716,717,922,1075,1200,1215,1362,1504,1506,1511,1512,1513,1515,1520,1636,1675,1803,1804,1990,1991,2147,2152,2155,2158,2159,2160,2161,2191,2999,3001,3002,3003,3004,3026,3083,3240,3249,3250,3426,3816,3817,3818,4018,4057,4312,4313,4314,4316,4317,4318,4319,4320,4321,4322,4323,4327,4928,5045,5046,5122,5125,5126,5327,5328,5340,5476,5547,5550,5624,5644,5645,5646,5648,5649,5…
GO_0008237	GO:METALLOPEPTIDASE ACTIVITY	Molecular Pathways	190	FALSE	TRUE	101,102,290,649,1179,1357,1358,1359,1360,1361,1362,1363,1368,1369,1636,1800,1889,2028,2346,2515,3416,3792,4012,4048,4185,4224,4225,4285,4311,4312,4313,4314,4316,4317,4318,4319,4320,4321,4322,4323,4324,4325,4326,4327,4898,5069,5119,5184,5251,5645,5650,6051,6687,6868,7036,7037,7064,7092,7093,7385,7511,7512,8038,8510,8532,8665,8667,8728,8745,8747,8748,8749,8751,8754,8756,9313,9427,9507,9508,9509,951…
GO_0008238	GO:EXOPEPTIDASE ACTIVITY	Molecular Pathways	103	FALSE	FALSE	290,642,1075,1200,1357,1358,1359,1360,1361,1362,1363,1368,1369,1512,1515,1522,1636,1800,1803,2028,2160,2191,2346,3249,4012,4048,4311,4323,4324,4325,4326,5184,5476,5547,6051,7036,7037,7174,7511,7512,8532,8836,9520,9805,9986,10003,10004,10072,10269,10279,10404,10988,22846,23173,23287,23549,25797,29952,29953,51056,51200,51752,54504,54629,54814,54878,55748,55793,56265,56926,57094,57140,59272,59342,60…
GO_0008242	GO:OMEGA PEPTIDASE ACTIVITY	Molecular Pathways	126	FALSE	TRUE	327,1540,2678,2679,2686,2687,4287,7128,7345,7347,7353,7375,7398,7874,8078,8237,8239,8287,8314,8665,8836,8975,9097,9098,9099,9100,9101,9736,9929,9958,9960,10010,10213,10600,10617,10868,10869,10987,11274,23032,23252,23326,23358,23621,25862,27005,29761,51029,51377,51633,54629,54726,54764,54858,55031,55230,55432,55593,55611,55793,56957,57478,57558,57559,57602,57646,57663,57695,64854,78990,79184,79868…
GO_0008277	GO:REGULATION OF G PROTEIN-COUPLED RECEPTOR SIGNALING PATHWAY	Molecular Pathways	134	FALSE	FALSE	55,100,116,133,154,156,157,187,333,407,408,409,493,636,718,799,815,1113,1407,1609,1759,1785,1813,1814,1906,2147,2253,2696,2771,2779,2786,2788,2850,2852,2868,2869,2870,2922,2931,2966,2986,3000,3351,3357,3576,3925,4233,4836,4987,4988,5082,5132,5142,5148,5149,5245,5341,5578,5653,5996,5997,5998,5999,6001,6002,6003,6004,6011,6093,6295,6352,6622,6754,6855,6900,6993,7275,7289,7529,8490,8601,8786,8787,88…
GO_0008286	GO:INSULIN RECEPTOR SIGNALING PATHWAY	Molecular Pathways	116	FALSE	FALSE	183,197,207,208,324,858,896,1019,1176,1979,2241,2303,2308,2529,2549,2660,2771,2822,2844,2865,2885,2887,2888,2931,2932,3416,3480,3481,3484,3553,3630,3643,3645,3667,3952,4303,4690,4976,5058,5164,5166,5167,5286,5290,5295,5296,5305,5562,5579,5580,5588,5590,5770,5771,5781,5786,5791,5919,5970,6121,6198,6464,6599,6653,6714,6720,7249,8048,8396,8412,8471,8473,8503,8651,8660,9021,9365,9564,9847,10458,10580…
GO_0008360	GO:REGULATION OF CELL SHAPE	Molecular Pathways	154	FALSE	FALSE	226,301,387,388,389,390,391,396,399,752,755,989,1398,1436,1605,1613,1690,1729,1739,1902,2011,2035,2038,2039,2059,2147,2185,2242,2245,2268,2335,2534,2620,2909,3055,3074,3249,3383,3679,3689,3791,3815,4289,4478,4627,4628,4651,5028,5064,5361,5362,5364,5365,5747,5764,5879,5880,5881,5921,5962,6285,6347,6348,6354,6356,6357,6369,6708,7168,7422,7429,7430,7940,8153,8994,9344,9368,9723,9886,9948,10154,10269…
GO_0008361	GO:REGULATION OF CELL SIZE	Molecular Pathways	181	FALSE	TRUE	25,207,348,358,361,387,393,538,627,659,859,1002,1019,1020,1182,1185,1201,1207,1382,1385,1627,1630,1785,1808,1826,1874,1906,1954,1982,2017,2045,2055,2258,2335,2475,2664,2784,2803,2932,3326,3575,3611,3778,3783,3792,3897,3984,4035,4099,4131,4133,4137,4478,4504,4803,4825,4869,4897,5027,5048,5058,5341,5458,5728,5802,5879,5916,5962,5979,6049,6259,6343,6344,6387,6405,6557,6558,6559,6560,6696,6722,6792,7…
GO_0008366	GO:AXON ENSHEATHMENT	Molecular Pathways	136	FALSE	TRUE	20,207,208,215,225,287,443,745,928,1075,1191,1499,1605,1739,1890,1959,2064,2068,2475,2581,2817,3074,3082,3084,3611,3687,3691,3766,3792,4099,4118,4155,4359,4653,4664,4665,4763,4915,5010,5339,5354,5376,5453,5454,5467,5534,5653,5728,5764,5803,5914,5915,5916,6285,6326,6334,6497,6547,6647,6663,6900,7038,7097,7122,7133,7248,7368,7572,7851,7852,8443,8455,8506,8530,8537,8560,8604,8882,8890,8892,8893,8898…
GO_0008380	GO:RNA SPLICING	Molecular Pathways	434	FALSE	TRUE	676,708,988,1153,1195,1196,1198,1207,1653,1655,1659,1660,1665,1859,1996,2081,2332,2334,2483,2521,2926,3167,3178,3181,3183,3185,3187,3188,3189,3190,3191,3192,3276,3303,3312,3550,3958,4116,4154,4236,4654,4670,4686,4691,4809,4841,4857,4858,4869,4904,4928,5295,5356,5411,5430,5511,5515,5518,5725,5935,5936,5940,5942,5978,6060,6063,6066,6100,6207,6231,6421,6426,6427,6428,6429,6430,6431,6432,6433,6434,66…
GO_0008406	GO:GONAD DEVELOPMENT	Molecular Pathways	221	FALSE	TRUE	92,116,174,190,268,283,367,408,409,546,581,595,596,598,599,638,658,666,668,675,835,836,867,1051,1081,1299,1399,1495,1515,1588,1761,2067,2069,2099,2175,2189,2253,2254,2296,2309,2316,2488,2492,2516,2620,2623,2625,2626,2627,2661,2796,3148,3157,3205,3206,3207,3295,3309,3383,3417,3622,3623,3624,3625,3640,3815,3952,3972,3973,4036,4089,4142,4201,4254,4257,4323,4436,4438,4521,4678,4808,4824,4914,5156,515…
GO_0008509	GO:ANION TRANSMEMBRANE TRANSPORTER ACTIVITY	Molecular Pathways	314	FALSE	TRUE	291,292,293,363,368,439,948,1080,1179,1180,1181,1182,1183,1184,1185,1186,1187,1188,1192,1193,1244,1364,1468,1497,1811,1836,2030,2542,2554,2555,2556,2557,2558,2559,2560,2561,2562,2563,2564,2565,2566,2567,2568,2569,2570,2697,2741,2742,2743,4363,4948,5172,5348,5349,6505,6506,6507,6508,6509,6510,6511,6512,6513,6514,6515,6519,6520,6521,6522,6528,6529,6530,6531,6532,6533,6534,6535,6536,6538,6539,6540,6…
GO_0008514	GO:ORGANIC ANION TRANSMEMBRANE TRANSPORTER ACTIVITY	Molecular Pathways	185	FALSE	TRUE	291,292,293,948,1080,1244,1468,1497,1811,1836,2030,2697,4363,4948,5172,6505,6506,6507,6508,6509,6510,6511,6512,6513,6514,6515,6519,6520,6521,6529,6533,6534,6535,6536,6538,6539,6540,6541,6542,6566,6573,6576,6578,6579,6581,6582,7439,8140,8402,8604,8671,8884,9016,9058,9123,9152,9194,9197,9311,9356,9368,9390,9429,9497,9498,9962,9963,10057,10165,10166,10227,10237,10257,10478,10559,10560,10599,10786,10…
GO_0008528	GO:G PROTEIN-COUPLED PEPTIDE RECEPTOR ACTIVITY	Molecular Pathways	147	FALSE	FALSE	117,185,186,187,552,553,554,623,624,643,680,799,886,887,1230,1232,1233,1234,1235,1236,1237,1238,1240,1241,1394,1395,1524,1909,1910,2149,2150,2151,2357,2358,2359,2492,2587,2642,2692,2696,2740,2811,2826,2829,2831,2832,2833,2834,2837,2840,2847,2854,2855,2859,2861,2862,2925,3061,3062,3577,3579,3973,4142,4157,4158,4159,4160,4161,4829,4881,4883,4886,4887,4888,4889,4923,4935,4985,4986,4987,4988,5021,574…
GO_0008544	GO:EPIDERMIS DEVELOPMENT	Molecular Pathways	324	FALSE	TRUE	91,182,224,247,301,360,412,427,474,488,538,596,613,646,652,677,836,1001,1041,1294,1308,1382,1474,1475,1490,1499,1594,1638,1775,1832,1896,1956,1969,2012,2068,2069,2071,2118,2125,2131,2146,2171,2252,2255,2263,2296,2304,2312,2317,2319,2355,2627,2709,2735,2736,2810,3065,3066,3123,3204,3280,3488,3516,3624,3664,3713,3714,3784,3846,3849,3852,3857,3858,3861,3866,3868,3872,3881,3882,3885,3889,3890,3891,39…
GO_0008584	GO:MALE GONAD DEVELOPMENT	Molecular Pathways	141	FALSE	FALSE	92,190,367,546,581,595,596,598,599,638,666,867,1299,1399,1495,1515,1761,2067,2099,2175,2254,2316,2488,2492,2516,2623,2625,2626,2627,3148,3157,3205,3206,3207,3295,3383,3622,3623,3624,3640,3815,3972,3973,4036,4089,4142,4201,4254,4257,4323,4436,4521,4678,4808,4824,4914,5156,5159,5568,5872,5914,5926,5927,5972,6240,6382,6422,6423,6662,6665,6715,6716,6736,6770,6943,7022,7042,7046,7080,7098,7110,7314,74…
GO_0008637	GO:APOPTOTIC MITOCHONDRIAL CHANGES	Molecular Pathways	107	FALSE	FALSE	207,291,292,409,487,551,572,578,581,596,598,599,637,638,664,665,666,815,885,1191,1386,2066,2139,2395,2537,2729,2730,2810,2852,2876,2931,2932,3002,3082,3099,3303,3329,3433,3479,3725,4000,4318,4719,4836,4976,5071,5329,5366,5516,5599,5716,6648,7157,7417,7755,8326,8398,8739,8743,8996,9026,9141,10018,10059,10105,10449,10962,26355,27069,27113,27141,27166,28978,29108,51024,51025,51499,54978,55288,55737,…
GO_0008643	GO:CARBOHYDRATE TRANSPORT	Molecular Pathways	152	FALSE	TRUE	207,208,358,359,360,364,366,673,718,1389,1432,1906,1909,2171,2542,2688,2695,2719,2887,2931,3099,3479,3553,3630,3643,3667,3952,4205,4780,5167,5295,5319,5357,5458,5467,5473,5579,5584,5741,5781,5906,6041,6248,6253,6272,6506,6513,6514,6515,6517,6518,6523,6524,6526,6527,6814,6927,7015,7124,7248,7355,7429,7430,7525,8013,8218,8660,8682,9370,9481,9847,9962,9963,9965,10237,10559,10580,10776,10999,11046,11…
GO_0008645	GO:HEXOSE TRANSMEMBRANE TRANSPORT	Molecular Pathways	114	FALSE	TRUE	207,208,673,718,1389,1432,1906,1909,2171,2688,2695,2719,2887,2931,3099,3479,3553,3630,3643,3667,3952,4205,4780,5167,5295,5319,5458,5467,5473,5579,5584,5741,5781,5906,6041,6248,6253,6272,6506,6513,6514,6515,6517,6518,6523,6524,6526,6527,6814,6927,7015,7124,7248,7525,8013,8218,8660,8682,9370,9481,9847,9965,10580,10776,10999,11132,11182,23433,23596,25999,26060,26291,28999,29988,50651,51422,51763,539…
GO_0008654	GO:PHOSPHOLIPID BIOSYNTHETIC PROCESS	Molecular Pathways	253	FALSE	TRUE	20,43,246,335,336,472,660,824,1040,1103,1119,1120,1154,1201,1606,1607,1608,1609,1798,2170,2171,2181,2224,2247,3074,3157,3158,3356,3357,3358,3417,3422,3612,3613,3628,3631,3635,3636,3706,3707,3931,3992,4534,4597,4598,4952,5130,5154,5155,5277,5279,5281,5283,5286,5287,5288,5289,5290,5291,5293,5294,5295,5296,5297,5298,5305,5321,5336,5337,5338,5359,5467,5728,5833,6901,8394,8395,8396,8398,8443,8503,8525…
GO_0008757	GO:S-ADENOSYLMETHIONINE-DEPENDENT METHYLTRANSFERASE ACTIVITY	Molecular Pathways	156	FALSE	FALSE	438,1312,1786,1787,1788,1789,2091,2122,2145,2146,2593,3176,3275,3276,4234,4297,4837,4839,5110,5409,5929,6419,6839,6894,7172,7468,8085,8726,8731,9070,9739,9757,9869,10196,10322,10400,10419,10436,10498,10785,10919,11091,11105,11185,23067,23070,23378,23463,24140,25895,25917,27232,27292,29063,29072,29081,29104,29960,30827,51093,51106,51108,51111,51451,51531,51611,51805,54093,54496,54888,54904,54931,5…
GO_0009055	GO:ELECTRON TRANSFER ACTIVITY	Molecular Pathways	126	FALSE	FALSE	128,217,231,314,444,1109,1327,1329,1337,1339,1340,1346,1347,1348,1349,1351,1353,1355,1528,1535,1536,1537,1544,1588,2108,2109,2110,2230,2731,2877,2936,3420,3620,4017,4129,4199,4200,4512,4513,4514,4519,4535,4536,4537,4538,4539,4540,4541,4688,4694,4695,4696,4697,4698,4700,4701,4702,4704,4705,4707,4708,4709,4710,4711,4712,4713,4714,4715,4716,4717,4718,4719,4720,4722,4723,4724,4725,4726,4728,4729,4731…
GO_0009060	GO:AEROBIC RESPIRATION	Molecular Pathways	189	FALSE	TRUE	48,50,89,158,205,207,215,387,402,498,506,509,513,514,515,521,522,538,539,637,664,847,863,891,983,1327,1329,1337,1339,1340,1345,1346,1347,1348,1349,1350,1351,1352,1355,1431,1537,1716,1737,1738,1743,2271,2395,2631,2647,3091,3416,3417,3418,3419,3420,3421,3658,4190,4191,4436,4508,4509,4512,4513,4514,4519,4535,4536,4537,4538,4539,4540,4541,4656,4694,4695,4696,4697,4698,4700,4701,4702,4704,4705,4706,47…
GO_0009062	GO:FATTY ACID CATABOLIC PROCESS	Molecular Pathways	100	FALSE	FALSE	30,32,33,34,35,37,38,39,51,207,208,215,225,549,1056,1268,1374,1375,1376,1384,1632,1666,1891,1892,1962,2108,2109,2110,2166,2168,2475,2639,3028,3030,3032,3033,3295,3667,3712,3952,5095,5096,5105,5106,5194,5264,5465,5467,5825,5826,5828,6342,7291,8309,8310,8647,8660,9370,9663,10005,10449,10455,10478,10994,10999,11001,11057,23175,23417,23600,23659,26061,26063,27349,51390,54363,54677,55268,55289,55862,5…
GO_0009063	GO:CELLULAR AMINO ACID CATABOLIC PROCESS	Molecular Pathways	110	FALSE	FALSE	18,36,38,189,191,275,383,384,443,493,549,587,593,594,642,875,883,1036,1428,1610,1743,1757,1892,2184,2571,2572,2653,2731,2744,2746,2747,2752,2805,2806,2875,2954,3028,3034,3067,3081,3155,3176,3242,3620,3712,4143,4329,4552,4842,4843,4846,4942,5009,5053,5471,5625,5860,6470,6472,6898,6999,7915,8528,8564,8659,8942,9673,10157,10247,10295,10841,10993,11112,23464,23498,23564,23576,26275,27034,27165,51166,…
GO_0009100	GO:GLYCOPROTEIN METABOLIC PROCESS	Molecular Pathways	387	FALSE	TRUE	20,28,175,267,325,433,538,596,633,650,658,659,746,957,1236,1280,1301,1471,1499,1514,1603,1634,1650,1798,1839,1990,2131,2132,2134,2135,2137,2218,2300,2523,2524,2525,2526,2527,2528,2529,2530,2589,2590,2591,2595,2623,2650,2651,2673,2681,2683,2801,2817,3091,3340,3373,3425,3479,3549,3600,3703,3718,3952,4121,4122,4124,4125,4126,4245,4247,4248,4249,4321,4351,4504,4759,4864,5046,5074,5238,5372,5373,5467,…
GO_0009101	GO:GLYCOPROTEIN BIOSYNTHETIC PROCESS	Molecular Pathways	317	FALSE	TRUE	20,28,538,596,658,659,746,957,1236,1499,1603,1650,1798,1839,2131,2132,2134,2135,2137,2218,2300,2523,2524,2525,2526,2527,2528,2529,2530,2589,2590,2591,2623,2650,2651,2673,2681,2683,2801,3340,3479,3600,3703,3718,4121,4122,4124,4245,4247,4248,4249,4351,4504,4864,5074,5238,5372,5373,5663,6184,6185,6363,6366,6480,6482,6483,6484,6487,6489,6646,6934,7358,7423,7841,7903,7991,8128,8473,8509,8693,8702,8703…
GO_0009117	GO:NUCLEOTIDE METABOLIC PROCESS	Molecular Pathways	489	FALSE	TRUE	31,32,38,47,55,89,100,107,108,109,111,112,113,114,115,132,142,158,159,203,204,205,215,226,229,230,270,271,272,318,351,353,387,402,405,471,498,506,509,513,514,515,516,517,518,521,522,523,527,539,570,572,669,790,863,957,978,1267,1503,1633,1635,1716,1723,1737,1738,1739,1740,1743,1806,1807,1836,1841,1854,1890,1969,2023,2026,2027,2033,2180,2181,2182,2194,2203,2272,2584,2597,2617,2618,2639,2645,2766,27…
GO_0009132	GO:NUCLEOSIDE DIPHOSPHATE METABOLIC PROCESS	Molecular Pathways	124	FALSE	TRUE	89,203,204,205,226,229,230,351,402,405,572,669,863,953,954,955,956,957,1739,1740,1841,2023,2026,2027,2033,2203,2584,2597,2645,2819,2821,2987,3091,3098,3099,3101,3356,3458,3479,3607,3630,3643,3692,3939,4354,4656,4830,4831,4832,4833,4907,4967,5027,5207,5208,5211,5213,5214,5223,5224,5230,5232,5236,5313,5315,5465,5562,5563,5571,5663,6521,6774,7167,8382,8473,8573,8671,9414,9583,9611,9759,10201,10891,1…
GO_0009135	GO:PURINE NUCLEOSIDE DIPHOSPHATE METABOLIC PROCESS	Molecular Pathways	103	FALSE	TRUE	89,203,204,205,226,229,230,351,402,405,572,669,863,954,957,1739,1740,2023,2026,2027,2033,2203,2584,2597,2645,2819,2821,2987,3091,3098,3099,3101,3356,3458,3479,3607,3630,3643,3692,3939,4354,4656,4907,4967,5027,5207,5208,5211,5213,5214,5223,5224,5230,5232,5236,5313,5315,5465,5562,5563,5571,5663,6521,6774,7167,8473,8573,8671,9414,9583,9611,9759,10891,11182,11277,26137,26289,26330,26471,28964,50808,5…
GO_0009141	GO:NUCLEOSIDE TRIPHOSPHATE METABOLIC PROCESS	Molecular Pathways	112	FALSE	FALSE	100,132,142,203,205,226,318,387,498,506,509,513,514,515,516,517,518,521,522,523,527,539,790,956,1503,1716,1841,1854,2023,2773,2987,3565,3614,3615,3704,3948,4508,4509,4513,4830,4831,4832,4833,4976,5167,5169,5313,5465,5901,6774,6901,7040,7114,7298,7371,7415,8382,8604,9519,9551,9567,9583,9605,10165,10201,10476,10632,10891,10924,23433,25939,26289,27109,29922,30968,50484,50808,51422,51715,51727,54209,…
GO_0009150	GO:PURINE RIBONUCLEOTIDE METABOLIC PROCESS	Molecular Pathways	368	FALSE	FALSE	31,32,38,47,89,100,107,108,109,111,112,113,114,115,132,142,158,159,203,204,205,215,226,229,230,270,271,272,318,351,353,387,402,405,471,498,506,509,513,514,515,516,517,518,521,522,523,527,539,570,572,669,863,957,1716,1737,1738,1739,1740,1743,1836,1969,2023,2026,2027,2033,2180,2181,2182,2194,2203,2584,2597,2618,2639,2645,2773,2819,2821,2977,2982,2983,2984,2986,2987,3000,3091,3094,3098,3099,3101,315…
GO_0009152	GO:PURINE RIBONUCLEOTIDE BIOSYNTHETIC PROCESS	Molecular Pathways	169	FALSE	FALSE	31,32,38,47,107,108,109,111,112,113,114,115,132,142,158,159,203,204,205,226,270,271,272,318,353,471,498,506,509,513,514,515,516,517,518,521,522,523,527,539,1716,1737,1738,1836,2023,2180,2181,2182,2618,2639,2977,2982,2983,2984,2986,2987,3000,3251,3565,3614,3615,3948,4508,4509,4513,4830,4831,4832,4833,4878,4879,4880,4881,4882,5160,5161,5162,5163,5164,5165,5166,5198,5313,5465,5471,5538,6576,6622,677…
GO_0009165	GO:NUCLEOTIDE BIOSYNTHETIC PROCESS	Molecular Pathways	254	FALSE	TRUE	31,32,38,47,100,107,108,109,111,112,113,114,115,132,142,158,159,203,204,205,226,270,271,272,318,353,471,498,506,509,513,514,515,516,517,518,521,522,523,527,539,790,1503,1633,1635,1716,1723,1737,1738,1836,1841,1854,2023,2180,2181,2182,2617,2618,2639,2977,2978,2979,2980,2981,2982,2983,2984,2986,2987,3000,3208,3251,3418,3565,3614,3615,3620,3735,3948,4199,4508,4509,4513,4522,4830,4831,4832,4833,4837,…
GO_0009179	GO:PURINE RIBONUCLEOSIDE DIPHOSPHATE METABOLIC PROCESS	Molecular Pathways	103	FALSE	TRUE	89,203,204,205,226,229,230,351,402,405,572,669,863,954,957,1739,1740,2023,2026,2027,2033,2203,2584,2597,2645,2819,2821,2987,3091,3098,3099,3101,3356,3458,3479,3607,3630,3643,3692,3939,4354,4656,4907,4967,5027,5207,5208,5211,5213,5214,5223,5224,5230,5232,5236,5313,5315,5465,5562,5563,5571,5663,6521,6774,7167,8473,8573,8671,9414,9583,9611,9759,10891,11182,11277,26137,26289,26330,26471,28964,50808,5…
GO_0009185	GO:RIBONUCLEOSIDE DIPHOSPHATE METABOLIC PROCESS	Molecular Pathways	106	FALSE	TRUE	89,203,204,205,226,229,230,351,402,405,572,669,863,954,957,1739,1740,2023,2026,2027,2033,2203,2584,2597,2645,2819,2821,2987,3091,3098,3099,3101,3356,3458,3479,3607,3630,3643,3692,3939,4354,4656,4907,4967,5027,5207,5208,5211,5213,5214,5223,5224,5230,5232,5236,5313,5315,5465,5562,5563,5571,5663,6521,6774,7167,8473,8573,8671,9414,9583,9611,9759,10891,11164,11182,11277,26137,26289,26330,26471,28964,5…
GO_0009259	GO:RIBONUCLEOTIDE METABOLIC PROCESS	Molecular Pathways	385	FALSE	TRUE	31,32,38,47,89,100,107,108,109,111,112,113,114,115,132,142,158,159,203,204,205,215,226,229,230,270,271,272,318,351,353,387,402,405,471,498,506,509,513,514,515,516,517,518,521,522,523,527,539,570,572,669,790,863,957,1503,1716,1723,1737,1738,1739,1740,1743,1806,1807,1836,1969,2023,2026,2027,2033,2180,2181,2182,2194,2203,2584,2597,2618,2639,2645,2773,2819,2821,2977,2982,2983,2984,2986,2987,3000,3091…
GO_0009260	GO:RIBONUCLEOTIDE BIOSYNTHETIC PROCESS	Molecular Pathways	182	FALSE	TRUE	31,32,38,47,107,108,109,111,112,113,114,115,132,142,158,159,203,204,205,226,270,271,272,318,353,471,498,506,509,513,514,515,516,517,518,521,522,523,527,539,790,1503,1716,1723,1737,1738,1836,2023,2180,2181,2182,2618,2639,2977,2982,2983,2984,2986,2987,3000,3251,3565,3614,3615,3948,4508,4509,4513,4830,4831,4832,4833,4878,4879,4880,4881,4882,5160,5161,5162,5163,5164,5165,5166,5198,5313,5465,5471,5538…
GO_0009266	GO:RESPONSE TO TEMPERATURE STIMULUS	Molecular Pathways	178	FALSE	TRUE	34,37,133,134,153,154,207,409,472,488,490,545,796,841,844,929,947,1006,1026,1149,1153,1244,1361,1387,1616,1965,1967,2033,2047,2063,2246,2308,2353,2475,2660,2729,2766,2898,2932,3066,3162,3281,3297,3301,3303,3304,3306,3310,3320,3323,3326,3327,3329,3337,3351,3356,3357,3479,3490,3552,3627,3654,4023,4067,4137,4277,4287,4513,4519,4792,4804,4842,4846,4914,4923,5024,5313,5346,5433,5562,5566,5609,5611,574…
GO_0009267	GO:CELLULAR RESPONSE TO STARVATION	Molecular Pathways	156	FALSE	FALSE	26,213,355,440,467,468,596,659,1026,1312,1515,1611,1965,2308,2309,2475,2621,2629,2642,2752,3077,3171,3178,3309,3312,3428,3625,3725,3920,3992,4141,4149,4217,4654,4780,5105,5166,5289,5366,5465,5562,5563,5571,5587,5594,5595,5599,5610,5899,6422,6513,6715,6720,6721,7071,7157,7351,7378,7482,7484,7486,7494,7942,8131,8428,8493,8644,8678,8735,8897,9024,9213,9451,9463,9474,9607,9681,9891,10325,10514,10533,…
GO_0009306	GO:PROTEIN SECRETION	Molecular Pathways	359	FALSE	TRUE	18,19,43,101,111,114,116,135,150,240,283,301,322,348,375,379,382,406,572,640,654,818,821,846,869,945,952,1080,1113,1268,1311,1374,1392,1595,1803,1813,1814,1815,1946,1956,2029,2039,2044,2149,2150,2182,2243,2244,2266,2281,2641,2645,2693,2695,2696,2697,2746,2752,2822,2850,2852,2864,3033,3065,3091,3123,3156,3170,3172,3382,3418,3458,3479,3552,3553,3557,3569,3592,3593,3596,3625,3630,3651,3667,3670,3717…
GO_0009308	GO:AMINE METABOLIC PROCESS	Molecular Pathways	118	FALSE	TRUE	15,18,26,186,231,262,314,438,493,501,538,635,1119,1141,1201,1244,1312,1543,1610,1621,1644,1725,1812,1813,1814,1815,2034,2625,2639,2643,2861,2903,3067,3176,3251,3350,3620,3630,3642,3684,3689,4061,4128,4129,4204,4837,4881,4929,4946,4947,4953,5053,5071,5409,6303,6505,6531,6581,6611,6620,6622,6723,6799,6817,6818,6819,6870,6999,7042,7054,7200,7412,8564,8639,8942,9056,9464,9627,9971,10295,10394,11185,1…
GO_0009314	GO:RESPONSE TO RADIATION	Molecular Pathways	456	FALSE	TRUE	15,24,40,142,181,207,208,210,285,301,351,358,388,440,468,472,477,545,578,581,595,596,598,602,611,641,672,675,778,836,840,842,847,867,885,894,993,1020,1026,1032,1040,1111,1141,1153,1161,1196,1233,1258,1263,1281,1375,1385,1387,1396,1407,1408,1410,1432,1497,1535,1621,1638,1642,1643,1647,1785,1788,1789,1812,1813,1814,1843,1894,1936,1956,1958,1965,1991,2002,2033,2063,2067,2068,2071,2072,2073,2074,2131…
GO_0009408	GO:RESPONSE TO HEAT	Molecular Pathways	110	FALSE	FALSE	207,472,488,545,796,844,929,947,1026,1244,1361,1387,1616,1965,1967,2033,2246,2475,2660,2729,2932,3066,3162,3281,3297,3301,3303,3304,3306,3310,3320,3323,3326,3327,3329,3337,3479,3490,3552,3627,3654,4067,4137,4277,4287,4519,4842,4846,5024,5313,5433,5566,5609,5743,5931,6387,6489,6647,6750,6769,7041,7057,7175,7226,7266,7341,7415,7442,7531,8890,8891,8892,8893,9093,9261,9311,9531,10016,10049,10273,1029…
GO_0009410	GO:RESPONSE TO XENOBIOTIC STIMULUS	Molecular Pathways	462	FALSE	FALSE	9,10,13,18,19,20,21,30,32,70,100,107,117,123,135,143,148,196,205,210,218,265,268,301,314,316,328,335,336,339,347,368,383,387,408,445,476,545,567,572,578,590,596,632,642,670,706,768,790,811,836,847,873,874,891,952,983,999,1001,1025,1026,1027,1063,1147,1244,1277,1312,1361,1373,1374,1385,1392,1393,1399,1429,1503,1535,1536,1543,1544,1545,1548,1549,1551,1553,1555,1557,1558,1559,1562,1564,1565,1571,157…
GO_0009411	GO:RESPONSE TO UV	Molecular Pathways	149	FALSE	FALSE	142,207,358,468,545,578,581,595,596,602,611,675,836,840,842,847,993,1026,1032,1111,1153,1161,1387,1396,1642,1643,1956,1965,1991,2033,2067,2068,2071,2072,2073,2074,2237,2332,2876,2956,2966,3150,3364,3373,3592,3593,3713,4157,4193,4216,4221,4239,4311,4312,4313,4314,4318,4436,4609,4734,4776,4869,5111,5275,5295,5371,5424,5429,5481,5562,5580,5599,5603,5609,5743,5764,5796,5970,6154,6609,6738,6794,6872,7…
GO_0009416	GO:RESPONSE TO LIGHT STIMULUS	Molecular Pathways	320	FALSE	FALSE	15,24,40,142,181,207,208,351,358,440,468,477,545,578,581,595,596,602,611,675,778,836,840,842,847,885,993,1020,1026,1032,1040,1111,1141,1153,1161,1258,1375,1385,1387,1396,1407,1408,1497,1621,1638,1642,1643,1785,1812,1813,1814,1843,1956,1965,1991,2002,2033,2063,2067,2068,2071,2072,2073,2074,2131,2235,2237,2332,2353,2475,2652,2767,2776,2779,2780,2792,2793,2868,2876,2902,2903,2916,2956,2966,2978,2986…
GO_0009451	GO:RNA MODIFICATION	Molecular Pathways	167	FALSE	FALSE	16,103,104,105,339,1736,1787,2091,3028,4234,4839,5073,6741,6894,8518,8731,8846,9530,9582,9589,9836,10436,10785,10930,11062,11180,23070,23091,23210,23587,24140,25821,25917,25962,26610,26995,27037,27079,27292,27304,27350,29063,29081,29890,29960,29974,51002,51093,51106,51504,51531,51574,51605,51654,54433,54482,54502,54517,54522,54802,54859,54888,54890,54901,54920,54931,54974,55006,55039,55140,55152,…
GO_0009566	GO:FERTILIZATION	Molecular Pathways	190	FALSE	TRUE	49,109,167,226,338,367,480,581,598,928,983,1047,1399,2054,2348,2350,2352,2515,2683,2741,2743,3074,3205,3206,3207,3235,3236,3305,4033,4089,4179,4184,4240,4486,4627,4809,4991,5016,5047,5104,5327,5819,5864,6674,6677,6690,6812,6950,7026,7141,7142,7203,7222,7225,7337,7417,7455,7543,7783,7784,7993,8086,8372,8399,8531,8546,8747,8748,8749,8852,8912,9082,9083,9898,9985,10007,10184,10343,10361,10388,10426,…
GO_0009581	GO:DETECTION OF EXTERNAL STIMULUS	Molecular Pathways	135	FALSE	FALSE	24,40,134,409,611,778,784,796,859,1000,1040,1258,1301,1499,2047,2063,2294,2534,2652,2767,2776,2779,2780,2792,2793,2868,2898,2916,2978,2986,3000,3249,3356,3673,3728,3736,3784,3815,4804,4836,4914,4923,5132,5146,5158,5270,5310,5311,5747,5956,5957,5961,5995,6010,6011,6094,6101,6121,6247,6295,6323,6387,6785,7222,7273,7287,7439,7442,7852,8048,8195,8557,8989,9033,9094,9293,9311,9397,9600,9780,10002,1034…
GO_0009582	GO:DETECTION OF ABIOTIC STIMULUS	Molecular Pathways	138	FALSE	TRUE	24,40,134,409,611,778,784,796,859,1000,1040,1258,1301,1499,2047,2063,2534,2652,2767,2776,2779,2780,2792,2793,2868,2898,2916,2978,2986,3000,3249,3356,3673,3728,3736,3784,3815,4804,4836,4914,4923,5132,5146,5158,5270,5310,5311,5747,5956,5957,5961,5995,6010,6011,6094,6101,6121,6247,6295,6323,6387,6785,6863,6869,7222,7273,7287,7439,7442,7852,8048,8195,8557,8914,8989,9033,9094,9293,9311,9397,9600,9780,…
GO_0009612	GO:RESPONSE TO MECHANICAL STIMULUS	Molecular Pathways	216	FALSE	FALSE	40,58,183,207,285,355,358,387,396,440,476,477,572,578,623,632,654,664,784,834,835,838,841,859,891,943,958,1000,1111,1116,1185,1265,1277,1281,1301,1432,1499,1535,1605,1634,1647,1756,1813,1906,1956,2021,2022,2113,2115,2185,2353,2354,2534,2626,2697,2729,2805,2821,2934,3064,3249,3356,3371,3485,3549,3553,3596,3627,3659,3673,3725,3727,3728,3736,3741,3746,3759,3776,3784,3815,4055,4099,4131,4192,4212,421…
GO_0009615	GO:RESPONSE TO VIRUS	Molecular Pathways	367	FALSE	TRUE	59,103,104,329,330,338,339,375,550,566,581,596,598,602,661,664,665,684,708,958,1021,1072,1129,1130,1147,1174,1191,1386,1432,1543,1653,1654,1660,1667,1668,1687,1755,1937,1984,2023,2131,2150,2268,2332,2537,2625,2633,2635,2962,3091,3159,3315,3320,3373,3428,3429,3433,3434,3437,3439,3440,3441,3442,3443,3444,3445,3446,3447,3448,3449,3451,3452,3454,3455,3456,3458,3459,3460,3467,3551,3565,3569,3588,3592,…
GO_0009636	GO:RESPONSE TO TOXIC SUBSTANCE	Molecular Pathways	262	FALSE	FALSE	127,128,196,210,213,216,241,337,348,383,440,445,538,540,578,581,596,642,655,670,847,891,948,983,999,1019,1026,1066,1119,1147,1193,1244,1267,1373,1543,1545,1644,1665,1719,1728,1788,1789,1813,2052,2053,2074,2098,2168,2176,2235,2353,2560,2643,2745,2876,2877,2878,2879,2880,2882,2936,2938,2944,2946,2947,2950,2952,2954,2984,3039,3040,3042,3043,3045,3046,3047,3048,3049,3050,3240,3746,3747,3934,4025,4056…
GO_0009743	GO:RESPONSE TO CARBOHYDRATE	Molecular Pathways	253	FALSE	TRUE	111,114,150,177,285,336,338,387,572,677,836,846,847,1027,1080,1215,1285,1292,1361,1392,1490,1515,1535,1581,1728,1946,1958,1967,2021,2029,2030,2044,2067,2081,2185,2281,2309,2538,2621,2626,2641,2645,2646,2692,2695,2696,2697,2729,2730,2752,2805,2822,2850,2852,2901,2950,2998,3091,3123,3156,3170,3172,3383,3480,3651,3673,3745,3767,3795,3799,3875,3939,3952,3956,4023,4035,4041,4067,4087,4131,4199,4221,47…
GO_0009746	GO:RESPONSE TO HEXOSE	Molecular Pathways	219	FALSE	TRUE	111,114,150,177,285,336,387,572,836,846,1027,1080,1215,1285,1292,1361,1392,1490,1515,1535,1581,1946,1958,1967,2021,2029,2030,2044,2081,2185,2281,2309,2621,2626,2641,2645,2646,2692,2695,2696,2697,2729,2730,2752,2822,2850,2852,2901,2998,3091,3123,3156,3170,3172,3383,3480,3651,3745,3767,3795,3799,3875,3939,3956,4023,4035,4041,4087,4221,4704,4760,4821,4825,4830,4831,4976,4986,5007,5019,5076,5105,5106…
GO_0009749	GO:RESPONSE TO GLUCOSE	Molecular Pathways	212	FALSE	TRUE	111,114,150,177,285,336,387,572,836,846,1027,1080,1215,1285,1292,1361,1392,1490,1515,1535,1581,1946,1958,1967,2021,2029,2030,2044,2081,2185,2281,2309,2621,2626,2641,2645,2692,2695,2696,2697,2729,2730,2752,2822,2850,2852,2901,2998,3091,3123,3156,3170,3172,3383,3480,3651,3745,3767,3795,3799,3939,3956,4023,4035,4041,4087,4221,4704,4760,4821,4825,4830,4831,4976,4986,5007,5019,5076,5105,5106,5127,5165…
GO_0009755	GO:HORMONE-MEDIATED SIGNALING PATHWAY	Molecular Pathways	190	FALSE	TRUE	142,181,190,367,387,406,434,652,655,672,811,1392,1393,1394,1395,1407,1408,1460,1601,1616,1655,1667,1668,2033,2099,2100,2101,2103,2104,2180,2492,2494,2516,2642,2690,2692,2693,2852,2908,2965,3065,3169,3275,3301,3670,3717,3973,4246,4250,4306,4734,4824,4838,4848,5058,5187,5241,5245,5458,5465,5467,5468,5469,5536,5547,5585,5618,5741,5781,5914,5915,5916,5972,6049,6256,6257,6258,6294,6422,6502,6597,6714,…
GO_0009799	GO:SPECIFICATION OF SYMMETRY	Molecular Pathways	134	FALSE	TRUE	90,92,162,187,579,585,652,1482,1499,1649,1767,1954,2022,2253,2255,2294,2302,2348,2626,3091,3549,4087,4088,4208,4681,4838,4851,4853,5046,5308,5311,5663,5681,5991,6469,6491,6608,6722,6899,6909,6911,6926,6997,6998,7048,7474,7479,7547,8195,8481,8701,8854,8928,9350,9371,9421,9464,9645,9742,10370,10637,10660,10959,23322,23500,23639,25790,25911,25914,25928,26005,26160,26585,27019,27031,28514,29880,51098…
GO_0009855	GO:DETERMINATION OF BILATERAL SYMMETRY	Molecular Pathways	133	FALSE	TRUE	90,92,162,187,579,585,1482,1499,1649,1767,1954,2022,2253,2255,2294,2302,2348,2626,3091,3549,4087,4088,4208,4681,4838,4851,4853,5046,5308,5311,5663,5681,5991,6469,6491,6608,6722,6899,6909,6911,6926,6997,6998,7048,7474,7479,7547,8195,8481,8701,8854,8928,9350,9371,9421,9464,9645,9742,10370,10637,10660,10959,23322,23500,23639,25790,25911,25914,25928,26005,26160,26585,27019,27031,28514,29880,51098,516…
GO_0009895	GO:NEGATIVE REGULATION OF CATABOLIC PROCESS	Molecular Pathways	320	FALSE	TRUE	32,89,134,148,150,207,210,238,302,336,341,345,493,575,596,706,819,863,1149,1153,1268,1432,1457,1459,1471,1595,1611,1617,1618,1660,1676,1736,1787,1869,1942,1956,1981,1982,1994,1996,2043,2203,2272,2316,2332,2475,2521,2534,2626,2668,2801,2822,2903,2905,2931,3077,3082,3084,3156,3162,3183,3184,3192,3240,3326,3357,3553,3586,3587,3607,3630,3834,3952,3953,4085,4088,4102,4105,4130,4170,4194,4233,4248,4504…
GO_0009896	GO:POSITIVE REGULATION OF CATABOLIC PROCESS	Molecular Pathways	492	FALSE	TRUE	13,20,89,101,134,150,154,207,208,215,225,291,292,324,335,336,337,344,348,351,405,572,580,581,637,664,665,677,678,722,725,754,857,859,863,868,957,975,991,1027,1050,1075,1191,1263,1374,1452,1453,1454,1457,1601,1612,1634,1642,1797,1855,1950,2021,2168,2185,2308,2309,2332,2629,2697,2719,2729,2773,2819,2822,2926,2931,2932,3064,3091,3146,3162,3184,3297,3300,3303,3304,3320,3356,3416,3458,3479,3553,3565,3…
GO_0009897	GO:EXTERNAL SIDE OF PLASMA MEMBRANE	Molecular Pathways	421	FALSE	FALSE	19,100,214,290,301,355,356,361,460,482,563,567,643,657,696,762,811,824,909,910,911,912,913,914,915,916,917,920,921,923,925,928,929,930,931,933,939,940,941,942,945,947,948,958,959,962,966,969,972,973,974,1003,1012,1048,1137,1141,1182,1209,1230,1232,1233,1234,1235,1236,1237,1238,1271,1438,1441,1493,1508,1513,1515,1524,1605,1636,1889,1901,1946,2022,2028,2044,2147,2152,2159,2207,2208,2213,2214,2217,2…
GO_0009898	GO:CYTOPLASMIC SIDE OF PLASMA MEMBRANE	Molecular Pathways	172	FALSE	TRUE	52,207,246,286,329,387,488,490,640,785,858,914,999,1147,1269,1540,1739,1742,1828,1837,2035,2185,2241,2242,2268,2444,2534,2539,2669,2760,2767,2768,2769,2770,2771,2773,2774,2775,2776,2778,2779,2780,2781,2782,2783,2784,2785,2786,2787,2788,2790,2791,2792,2793,3055,3092,3551,3728,3815,3845,3932,4067,4627,4923,5064,5127,5239,5530,5605,5728,5747,5753,5774,5775,5778,5788,5879,5996,5997,6277,6503,6521,661…
GO_0009913	GO:EPIDERMAL CELL DIFFERENTIATION	Molecular Pathways	202	FALSE	TRUE	182,247,301,360,427,474,613,652,677,836,1001,1041,1475,1499,1594,1775,1832,1969,2068,2069,2071,2118,2125,2146,2296,2312,2317,2355,2627,2735,2810,3065,3066,3204,3280,3516,3664,3713,3714,3784,3849,3858,3868,3872,3890,4014,4097,4610,4613,4646,4647,4831,4851,4926,5017,5048,5068,5080,5308,5339,5357,5453,5459,5469,5493,5583,5604,5727,5920,6093,6278,6424,6431,6647,6698,6699,6700,6701,6703,6704,6705,6706…
GO_0009914	GO:HORMONE TRANSPORT	Molecular Pathways	306	FALSE	TRUE	18,111,114,116,133,134,150,183,185,186,240,301,406,572,640,654,695,818,846,886,952,1080,1081,1113,1244,1268,1374,1385,1392,1393,1394,1407,1408,1428,1588,1803,1813,1906,1908,1946,1956,2029,2044,2182,2243,2244,2266,2281,2297,2587,2625,2641,2645,2661,2691,2692,2693,2695,2696,2697,2746,2752,2822,2850,2852,2864,2865,2867,2922,3033,3065,3077,3091,3123,3156,3170,3172,3350,3358,3382,3458,3553,3557,3569,3…
GO_0009925	GO:BASAL PLASMA MEMBRANE	Molecular Pathways	257	FALSE	TRUE	19,114,134,150,160,286,287,288,301,302,358,359,360,361,362,364,366,368,408,409,476,479,481,483,490,491,493,525,538,540,634,659,667,682,728,760,768,770,795,846,912,947,952,960,975,1000,1014,1015,1048,1131,1364,1366,1499,1525,1605,1739,1740,1741,1832,1838,1956,2030,2035,2054,2060,2064,2065,2066,2319,2348,2683,2760,3177,3248,3326,3416,3675,3691,3747,3761,3766,3773,3784,3949,3953,4025,4035,4070,4072,…
GO_0009952	GO:ANTERIOR/POSTERIOR PATTERN SPECIFICATION	Molecular Pathways	201	FALSE	FALSE	92,93,648,650,652,657,659,1044,1045,1046,1399,1499,1649,1952,2018,2019,2033,2114,2186,2253,2294,2296,2303,2626,2637,2648,2719,2736,2737,2926,3087,3170,3199,3200,3201,3202,3203,3204,3205,3206,3207,3211,3212,3213,3214,3215,3216,3217,3218,3219,3221,3222,3223,3225,3232,3233,3234,3235,3236,3239,3280,3516,3955,3975,4040,4041,4087,4088,4089,4222,4223,4300,4487,4617,4618,4760,4762,4824,4838,4851,4920,501…
GO_0010001	GO:GLIAL CELL DIFFERENTIATION	Molecular Pathways	225	FALSE	TRUE	20,25,135,177,207,208,274,351,387,429,443,650,664,666,712,728,745,928,983,1000,1020,1021,1031,1191,1267,1270,1445,1499,1600,1605,1745,1746,1814,1840,1956,1959,1967,2016,2043,2064,2065,2068,2147,2247,2250,2255,2358,2475,2596,2629,2670,2737,2817,2896,2950,3065,3066,3084,3280,3398,3458,3459,3569,3572,3611,3691,3766,3845,3908,3913,3949,3976,4035,4067,4099,4137,4152,4192,4504,4613,4653,4664,4665,4763,…
GO_0010038	GO:RESPONSE TO METAL ION	Molecular Pathways	373	FALSE	TRUE	15,18,26,48,58,107,113,114,118,142,207,210,241,246,265,288,310,311,322,339,351,358,359,360,366,383,429,445,466,513,538,540,567,572,595,596,632,654,664,673,682,706,712,760,801,805,808,811,817,825,836,841,842,845,846,847,857,891,929,955,983,999,1019,1027,1050,1147,1244,1261,1373,1385,1393,1396,1528,1536,1543,1544,1584,1585,1616,1728,1740,1742,1788,1800,1813,1841,1843,1894,1906,1956,1965,2021,2039,2…
GO_0010212	GO:RESPONSE TO IONIZING RADIATION	Molecular Pathways	148	FALSE	FALSE	142,210,301,388,472,545,578,581,595,596,598,641,672,675,836,867,894,1026,1196,1410,1432,1535,1647,1785,1788,1789,1894,1936,1958,2002,2067,2074,2138,2140,2177,2547,2625,2876,2885,3014,3265,3297,3309,3364,3383,3428,3627,3694,3735,3861,3981,4193,4221,4255,4436,4609,5371,5423,5428,5562,5591,5788,5810,5883,5888,6154,6240,6354,6422,6423,6609,6770,6794,7056,7157,7158,7412,7486,7516,7518,7520,8091,8438,9…
GO_0010324	GO:MEMBRANE INVAGINATION	Molecular Pathways	144	FALSE	TRUE	19,199,246,375,387,391,399,575,718,948,998,1182,1793,2150,2209,2213,2624,2934,3071,3493,3494,3495,3497,3500,3501,3502,3503,3507,3514,3537,3538,3539,3542,3543,3673,3684,3689,4240,4481,4627,5336,5879,5880,6845,7057,8678,8685,8724,9146,9212,9844,9886,9938,10347,11031,11314,23208,23221,23616,26228,26762,27243,28378,28385,28386,28388,28389,28391,28392,28394,28395,28396,28397,28400,28401,28408,28409,28…
GO_0010466	GO:NEGATIVE REGULATION OF PEPTIDASE ACTIVITY	Molecular Pathways	262	FALSE	TRUE	2,12,135,183,197,207,259,274,302,329,330,331,332,334,351,358,409,462,551,684,710,718,720,721,727,831,866,871,939,960,1032,1285,1293,1294,1378,1410,1447,1457,1469,1470,1471,1472,1473,1474,1475,1476,1654,1718,1800,1893,1992,2168,2537,2597,2621,2719,2810,2821,2876,3053,3082,3164,3273,3428,3476,3697,3698,3699,3700,3730,3827,3933,4018,4035,4057,4102,4193,4318,4504,4671,4803,5037,5045,5054,5055,5062,50…
GO_0010469	GO:REGULATION OF SIGNALING RECEPTOR ACTIVITY	Molecular Pathways	173	FALSE	FALSE	131,134,150,151,152,154,186,351,374,636,685,799,823,859,867,868,1081,1392,1393,1612,1742,1839,1906,1950,2048,2069,2100,2185,2213,2488,3065,3066,3077,3091,3458,3460,3586,3688,3717,4043,4061,4062,4208,4585,4884,4885,4988,5028,5054,5144,5328,5465,5468,5526,5580,5649,5663,5728,5923,5924,6347,6464,6536,6714,6868,6872,7039,7124,7251,7262,8000,8202,8440,8787,8829,8896,9052,9148,9228,9229,9241,9456,9655,…
GO_0010498	GO:PROTEASOMAL PROTEIN CATABOLIC PROCESS	Molecular Pathways	490	FALSE	TRUE	207,210,267,329,348,369,406,408,409,550,811,819,821,857,863,899,991,996,997,1017,1047,1050,1161,1191,1263,1452,1453,1454,1499,1601,1642,1649,1855,1861,2272,2295,2332,2629,2729,2768,2876,2931,2932,3077,3093,3300,3303,3304,3309,3326,3429,4092,4121,4130,4189,4193,4287,4734,4780,4983,5071,5094,5310,5347,5366,5371,5516,5527,5566,5582,5601,5663,5682,5683,5684,5685,5686,5687,5688,5689,5690,5691,5692,569…
GO_0010506	GO:REGULATION OF AUTOPHAGY	Molecular Pathways	317	FALSE	FALSE	25,27,148,154,207,291,292,472,523,525,526,527,528,529,533,534,535,572,596,637,664,665,666,706,823,826,834,836,1020,1201,1263,1459,1611,1612,1613,1634,1649,1915,1917,1981,1982,2017,2033,2072,2081,2308,2309,2475,2597,2626,2629,2670,2773,2801,2931,2932,3064,3082,3091,3146,3162,3315,3357,3428,3458,3565,3586,3587,3607,3708,3791,3834,3952,3953,4102,4105,4137,4170,4210,4218,4233,4504,4534,4734,4864,4943…
GO_0010508	GO:POSITIVE REGULATION OF AUTOPHAGY	Molecular Pathways	124	FALSE	FALSE	154,291,292,572,637,664,665,1263,1612,1634,2308,2309,2773,2931,2932,3064,3091,3146,3162,3458,3565,3791,4210,5049,5071,5286,5291,5305,5562,5563,5587,5595,5899,5987,6093,6737,6794,6829,6885,7248,7249,7405,7416,7942,7957,8396,8408,8517,8678,8767,9517,9528,9531,9830,10018,10133,10206,10241,10346,10392,10475,10524,10533,10558,10641,10645,10715,10769,11040,11043,11315,11331,22926,22930,23367,23376,2341…
GO_0010522	GO:REGULATION OF CALCIUM ION TRANSPORT INTO CYTOSOL	Molecular Pathways	102	FALSE	FALSE	25,117,187,287,477,578,581,596,623,775,799,801,805,808,817,825,844,845,857,930,1193,1535,1729,1756,1812,2056,2147,2149,2185,2280,2281,2534,2852,2902,2946,3064,3270,3596,3627,4067,4283,4842,4923,5023,5024,5025,5026,5027,5031,5144,5170,5311,5319,5335,5350,5371,5566,5581,5587,5621,5777,6262,6373,6375,6376,6546,6622,6717,7009,7070,7220,7222,9001,9002,9446,9472,9474,10268,10345,11151,22953,54923,55151…
GO_0010563	GO:NEGATIVE REGULATION OF PHOSPHORUS METABOLIC PROCESS	Molecular Pathways	442	FALSE	TRUE	20,25,89,103,104,135,142,183,207,284,324,341,348,408,409,578,581,623,624,634,650,652,655,753,801,805,808,836,857,859,863,867,868,891,978,1026,1027,1028,1029,1030,1031,1032,1050,1353,1399,1408,1445,1609,1647,1756,1813,1843,1845,1848,1849,1855,1981,2022,2029,2039,2041,2048,2167,2192,2203,2280,2281,2475,2629,2646,2660,2675,2771,2776,2810,2887,2931,2932,2950,3071,3082,3087,3156,3170,3192,3208,3301,33…
GO_0010565	GO:REGULATION OF CELLULAR KETONE METABOLIC PROCESS	Molecular Pathways	133	FALSE	FALSE	32,33,37,133,207,208,215,225,301,335,337,341,344,345,493,551,552,634,635,650,653,654,672,857,972,1066,1181,1201,1268,1312,1374,1581,1609,1958,2168,2170,2171,2264,2475,2693,2695,3553,3630,3638,3667,3692,5163,5164,5165,5166,5465,5467,5468,5581,5629,5743,5978,6622,6662,6720,6770,7291,7376,8013,8644,8647,8660,9056,9104,9370,9390,9563,9572,9611,9612,9926,9965,9971,10062,10196,10295,10464,10613,10891,1…
GO_0010594	GO:REGULATION OF ENDOTHELIAL CELL MIGRATION	Molecular Pathways	232	FALSE	TRUE	14,25,94,183,186,207,239,284,285,301,306,348,350,387,388,493,498,506,575,634,652,659,811,889,949,958,1460,1634,1647,1906,1942,1950,1969,2013,2113,2185,2246,2247,2249,2260,2303,2324,2523,2624,2625,2658,2752,2821,2822,2896,3091,3146,3162,3273,3315,3690,3728,3791,3934,4204,4208,4215,4223,4233,4763,4780,4846,4851,5025,5155,5170,5176,5286,5291,5293,5294,5335,5468,5547,5578,5587,5606,5607,5629,5641,574…
GO_0010595	GO:POSITIVE REGULATION OF ENDOTHELIAL CELL MIGRATION	Molecular Pathways	133	FALSE	FALSE	14,25,183,207,239,284,301,306,388,498,506,652,659,811,949,958,1906,1950,2113,2185,2246,2247,2260,2303,2324,2523,2624,2625,2821,2822,2896,3091,3146,3162,3315,3690,3791,3934,4215,4233,4780,4846,5025,5155,5170,5286,5291,5293,5294,5335,5578,5587,5606,5629,5641,5743,5879,6237,6667,6678,6776,6868,6997,7010,7040,7057,7114,7264,7422,7424,7474,7476,8613,8817,8823,8828,8829,9037,9270,9475,9564,9734,9982,10…
GO_0010631	GO:EPITHELIAL CELL MIGRATION	Molecular Pathways	357	FALSE	TRUE	14,25,94,183,186,207,239,284,285,301,306,335,348,350,382,387,388,411,493,498,506,575,634,652,659,811,889,949,958,1003,1012,1235,1460,1512,1545,1634,1647,1793,1803,1839,1906,1942,1948,1950,1960,1969,2013,2050,2113,2185,2191,2196,2246,2247,2249,2252,2255,2260,2303,2324,2475,2523,2624,2625,2658,2752,2821,2822,2876,2896,3037,3091,3146,3162,3164,3273,3315,3373,3397,3458,3565,3640,3673,3675,3688,3690,3…
GO_0010632	GO:REGULATION OF EPITHELIAL CELL MIGRATION	Molecular Pathways	292	FALSE	TRUE	14,25,94,183,186,207,239,284,285,301,306,348,350,382,387,388,411,493,498,506,575,634,652,659,811,889,949,958,1235,1460,1512,1634,1647,1793,1839,1906,1942,1950,1969,2013,2113,2185,2246,2247,2249,2252,2255,2260,2303,2324,2475,2523,2624,2625,2658,2752,2821,2822,2896,3037,3091,3146,3162,3273,3315,3373,3458,3565,3640,3673,3675,3690,3728,3791,3934,4070,4163,4204,4208,4215,4223,4233,4318,4763,4780,4846,…
GO_0010633	GO:NEGATIVE REGULATION OF EPITHELIAL CELL MIGRATION	Molecular Pathways	112	FALSE	FALSE	94,186,285,348,350,387,493,575,889,1460,1634,1647,2247,2658,3146,3273,3565,3728,4070,4163,4204,4208,4223,4851,5176,5217,5468,5607,5728,5793,5797,5801,6672,6781,6915,7026,7040,7057,7124,9270,9314,9353,10014,10371,10563,11221,11235,22846,23598,23603,25930,27302,28984,29775,51094,51378,51466,54567,55333,55466,56999,79812,83481,90627,91862,153090,161742,374969,406893,406902,406917,406921,406928,40693…
GO_0010634	GO:POSITIVE REGULATION OF EPITHELIAL CELL MIGRATION	Molecular Pathways	176	FALSE	TRUE	14,25,183,207,239,284,301,306,382,388,498,506,652,659,811,949,958,1235,1512,1793,1839,1906,1950,2113,2185,2246,2247,2252,2255,2260,2303,2324,2475,2523,2624,2625,2821,2822,2896,3037,3091,3146,3162,3315,3373,3458,3640,3673,3675,3690,3791,3934,4215,4233,4318,4780,4846,5025,5155,5168,5170,5216,5286,5291,5293,5294,5335,5336,5578,5581,5587,5606,5629,5641,5743,5879,6237,6239,6662,6667,6678,6714,6776,686…
GO_0010639	GO:NEGATIVE REGULATION OF ORGANELLE ORGANIZATION	Molecular Pathways	348	FALSE	FALSE	118,119,120,142,207,292,324,395,409,472,546,551,598,599,652,655,664,666,672,699,701,706,822,829,830,832,859,891,899,1003,1063,1111,1191,1496,1761,1785,1843,1859,1901,2039,2059,2067,2072,2258,2288,2314,2395,2648,2729,2764,2876,2934,3082,3178,3183,3192,3303,3375,3479,3550,3925,3976,3985,4000,4070,4085,4089,4117,4131,4133,4134,4137,4171,4233,4281,4331,4534,4591,4653,4682,4683,4869,4976,5062,5071,521…
GO_0010675	GO:REGULATION OF CELLULAR CARBOHYDRATE METABOLIC PROCESS	Molecular Pathways	146	FALSE	TRUE	32,34,89,117,207,208,553,572,863,950,1196,1353,1407,1609,1642,2033,2185,2203,2475,2641,2642,2645,2646,2648,2784,2822,2852,2875,2931,2932,3146,3170,3269,3479,3481,3487,3607,3630,3643,3667,3795,3952,3953,3973,4142,4485,4656,4837,4923,5028,5031,5071,5163,5164,5165,5166,5167,5207,5208,5223,5261,5341,5366,5443,5465,5499,5500,5506,5507,5509,5581,5724,5741,5745,5771,5903,6095,6097,6521,6622,6714,6774,70…
GO_0010720	GO:POSITIVE REGULATION OF CELL DEVELOPMENT	Molecular Pathways	298	FALSE	TRUE	25,89,118,274,335,429,443,537,572,596,627,646,650,652,659,706,708,811,816,998,1002,1003,1382,1398,1399,1499,1523,1524,1605,1627,1638,1785,1793,1813,1826,1869,1954,1956,1959,1982,2039,2043,2048,2119,2243,2244,2266,2290,2316,2335,2475,2664,2670,2737,2803,2852,3037,3065,3066,3091,3207,3280,3398,3458,3553,3567,3569,3572,3611,3706,3815,3897,3976,3981,3984,3987,4035,4036,4049,4067,4076,4092,4099,4124,4…
GO_0010721	GO:NEGATIVE REGULATION OF CELL DEVELOPMENT	Molecular Pathways	180	FALSE	TRUE	81,116,393,430,567,655,657,706,859,1020,1495,1499,1600,1620,1630,1745,1746,1814,1903,1910,1946,1949,2039,2045,2048,2147,2192,2200,2258,2487,2633,2664,2931,2932,3196,3280,3397,3418,3479,3553,3569,3949,4038,4057,4070,4099,4133,4152,4168,4241,4504,4613,4763,4776,4825,4838,4851,4880,4882,4916,5047,5080,5108,5309,5530,5663,5728,5744,5764,5802,5978,6049,6259,6356,6405,6497,6653,6663,6664,6696,6833,6911…
GO_0010810	GO:REGULATION OF CELL-SUBSTRATE ADHESION	Molecular Pathways	221	FALSE	TRUE	25,71,81,94,182,246,285,335,347,387,395,402,596,604,683,708,780,811,916,948,998,1012,1021,1029,1236,1277,1295,1307,1398,1399,1435,1605,1613,1758,1785,1793,1842,1845,1946,2013,2039,2041,2042,2185,2192,2199,2243,2244,2266,2294,2316,2335,2523,2633,2651,2824,2932,3037,3175,3204,3273,3491,3611,3655,3675,3717,3728,3791,3956,3987,4035,4070,4088,4192,4221,4241,4287,4321,4323,4617,4653,4680,4739,4763,4771…
GO_0010811	GO:POSITIVE REGULATION OF CELL-SUBSTRATE ADHESION	Molecular Pathways	123	FALSE	FALSE	25,246,335,402,708,811,916,948,998,1012,1021,1236,1295,1307,1398,1399,1435,1605,1758,1785,1793,1842,2013,2039,2041,2185,2199,2243,2244,2266,2294,2316,2335,2523,2932,3037,3273,3491,3611,3655,3675,3717,3728,3791,3987,4088,4192,4653,4680,4739,4811,4887,5034,5155,5212,5581,5590,5764,5781,5795,5879,5881,6093,6237,6239,6251,6281,6366,6370,6376,6385,6422,6789,7010,7016,7070,7248,7264,7402,7422,8631,8826…
GO_0010821	GO:REGULATION OF MITOCHONDRION ORGANIZATION	Molecular Pathways	144	FALSE	FALSE	207,291,292,409,551,572,578,581,598,599,637,638,664,665,666,706,1191,1459,1634,1723,2017,2033,2395,2729,2852,2876,2931,2932,3002,3064,3082,3091,3303,3375,3479,3791,4000,4137,4318,4836,4976,5071,5138,5329,5366,5468,5599,5716,5898,6720,6721,6773,6790,7037,7157,7249,7416,7755,7855,8326,8398,8739,8743,8878,8996,9026,9141,10013,10018,10059,10075,10105,10449,10456,10493,10645,10715,10891,10928,10962,11…
GO_0010876	GO:LIPID LOCALIZATION	Molecular Pathways	448	FALSE	TRUE	19,20,21,24,32,123,183,185,186,207,208,215,225,301,302,319,335,336,337,338,341,344,345,346,347,348,350,356,366,522,550,553,624,634,654,706,718,738,788,857,948,949,950,1040,1056,1066,1071,1080,1109,1119,1149,1191,1201,1244,1374,1375,1376,1392,1394,1401,1407,1408,1579,1581,1582,1588,1622,1636,1645,1813,1814,1815,1906,1950,2055,2058,2167,2168,2169,2170,2171,2172,2180,2181,2182,2583,2587,2629,2661,27…
GO_0010906	GO:REGULATION OF GLUCOSE METABOLIC PROCESS	Molecular Pathways	119	FALSE	FALSE	32,34,89,207,208,572,1196,1353,1407,1609,1642,2033,2203,2475,2641,2642,2645,2646,2648,2784,2822,2875,2931,2932,3146,3170,3479,3481,3487,3607,3630,3643,3667,3795,3952,3953,4485,4837,5071,5163,5164,5165,5166,5167,5207,5208,5261,5366,5443,5465,5499,5500,5506,5507,5509,5741,5771,5903,6095,6097,6714,7033,7157,7262,7874,8445,8473,8604,8660,8850,9104,9370,9852,10269,10295,10447,10499,10580,10776,10891,1…
GO_0010927	GO:CELLULAR COMPONENT ASSEMBLY INVOLVED IN MORPHOGENESIS	Molecular Pathways	107	FALSE	FALSE	20,58,70,71,88,287,825,844,859,928,1073,1465,1466,1605,1906,2068,2314,2817,3549,3611,3688,3691,3856,3880,4089,4205,4621,4624,4629,4633,4703,4892,5048,5156,5159,5239,5339,5376,5573,5629,5819,5990,6691,6722,7097,7110,7111,7138,7139,7140,7168,7273,7368,8048,8443,8506,8557,8837,8898,9172,9519,9896,9948,10324,10529,11055,11063,11076,11155,11214,23122,23136,23187,23332,23363,23405,25802,26011,27063,273…
GO_0010948	GO:NEGATIVE REGULATION OF CELL CYCLE PROCESS	Molecular Pathways	294	FALSE	TRUE	322,323,324,472,545,546,595,596,604,641,652,655,672,677,678,699,701,835,891,899,983,988,990,1017,1026,1027,1030,1032,1063,1111,1112,1263,1386,1407,1432,1739,1761,1763,1843,1869,2074,2146,2177,2273,2648,2765,2852,3014,3135,3275,3364,3550,3834,3976,4085,4193,4221,4303,4342,4361,4436,4582,4591,4682,4683,4751,4869,4998,5017,5311,5347,5371,5514,5526,5573,5591,5629,5728,5781,5810,5883,5884,5885,5925,59…
GO_0010950	GO:POSITIVE REGULATION OF ENDOPEPTIDASE ACTIVITY	Molecular Pathways	179	FALSE	TRUE	177,239,317,355,356,387,408,444,489,572,578,581,637,666,668,834,835,841,842,843,885,1285,1378,1490,1509,1512,1611,1612,1654,1942,1944,2043,2149,2152,2534,2852,2902,2903,2904,2934,3092,3146,3297,3329,3336,3428,3491,3717,3932,3965,4067,4088,4137,4155,4210,4217,4609,4804,4824,4838,5023,5134,5366,5371,5468,5641,5720,5721,5978,5988,6091,6188,6279,6280,6317,6406,6407,6423,6505,6582,6622,6774,6850,7023,…
GO_0010951	GO:NEGATIVE REGULATION OF ENDOPEPTIDASE ACTIVITY	Molecular Pathways	252	FALSE	TRUE	2,12,135,183,197,207,259,274,302,329,330,331,332,334,351,358,409,462,551,684,710,718,720,721,727,831,866,871,939,960,1032,1285,1293,1294,1378,1410,1447,1457,1469,1470,1471,1472,1473,1474,1475,1476,1654,1718,1800,1992,2168,2537,2597,2621,2810,2821,2876,3053,3082,3164,3273,3428,3476,3697,3698,3699,3700,3730,3827,3933,4018,4057,4102,4193,4318,4504,4671,4803,5037,5045,5054,5055,5062,5076,5104,5176,52…
GO_0010952	GO:POSITIVE REGULATION OF PEPTIDASE ACTIVITY	Molecular Pathways	197	FALSE	TRUE	177,239,317,351,355,356,387,408,444,489,572,578,581,637,666,668,834,835,841,842,843,857,885,1285,1364,1365,1378,1490,1509,1512,1611,1612,1654,1942,1944,2043,2149,2152,2192,2335,2534,2852,2896,2902,2903,2904,2934,3092,3146,3297,3329,3336,3428,3491,3717,3932,3965,4067,4088,4137,4155,4210,4217,4609,4804,4824,4838,5023,5118,5134,5366,5371,5468,5641,5720,5721,5978,5988,6091,6188,6279,6280,6300,6317,64…
GO_0010959	GO:REGULATION OF METAL ION TRANSPORT	Molecular Pathways	406	FALSE	TRUE	25,81,88,116,117,134,135,150,154,183,187,207,274,287,288,375,387,409,476,477,481,482,483,486,487,490,493,538,567,578,581,596,623,706,775,776,781,782,783,784,785,786,799,801,805,808,815,816,817,818,825,844,845,846,857,859,920,930,945,967,1020,1193,1230,1272,1318,1392,1394,1482,1499,1535,1729,1739,1756,1785,1804,1812,1813,1814,1815,1908,1950,2035,2040,2056,2147,2149,2185,2256,2257,2258,2259,2273,22…
GO_0010970	GO:TRANSPORT ALONG MICROTUBULE	Molecular Pathways	155	FALSE	FALSE	320,351,403,547,636,667,998,1176,1201,1740,1778,1780,1781,2319,2647,3064,3091,3192,3281,3312,3315,3797,3798,3799,3800,3916,4117,4130,4131,4133,4137,4744,4747,4976,5048,5108,5195,5590,5813,5861,5870,5874,6103,6421,6647,6683,6687,6794,6845,7014,7275,7314,7345,8100,8120,8409,8546,8636,8936,8943,9001,9371,9531,9638,9742,10013,10125,10128,10239,10749,10947,11020,11127,11158,22820,22858,22906,22920,229…
GO_0010975	GO:REGULATION OF NEURON PROJECTION DEVELOPMENT	Molecular Pathways	445	FALSE	FALSE	27,102,112,116,160,183,207,238,322,348,382,387,393,411,466,482,547,567,577,627,653,655,659,816,818,950,952,991,1000,1002,1020,1072,1123,1136,1141,1268,1270,1272,1382,1398,1399,1400,1496,1522,1523,1600,1608,1627,1630,1716,1809,1826,1855,1902,1942,1948,1949,1954,1982,1996,2011,2033,2042,2043,2045,2048,2049,2056,2146,2185,2242,2258,2281,2288,2316,2335,2475,2534,2580,2625,2664,2670,2672,2803,2889,289…
GO_0010976	GO:POSITIVE REGULATION OF NEURON PROJECTION DEVELOPMENT	Molecular Pathways	163	FALSE	FALSE	27,116,160,183,238,322,348,411,466,482,627,653,655,816,950,1268,1270,1272,1627,1809,1855,1996,2011,2033,2042,2056,2146,2185,2242,2281,2316,2475,2534,2889,2896,2909,3082,3309,3655,3675,3706,4035,4058,4067,4076,4192,4690,4780,4830,4831,4914,4915,4916,4919,4920,4976,5048,5063,5176,5274,5365,5526,5584,5587,5649,5753,5754,5756,5764,5906,5979,5997,6014,6280,6324,6376,6993,7074,7336,7436,7474,7804,8175,…
GO_0010977	GO:NEGATIVE REGULATION OF NEURON PROJECTION DEVELOPMENT	Molecular Pathways	137	FALSE	FALSE	112,348,382,387,393,567,952,1020,1400,1522,1600,1630,1716,1809,1902,1942,1948,1949,2043,2045,2048,2258,2288,2316,2580,2664,2670,2672,2931,3066,3956,4035,4038,4099,4133,4168,4193,4504,5048,5376,5663,5728,5780,5793,5800,5802,6014,6049,6259,6405,6695,6696,6911,7025,7070,7143,7248,7337,7431,7473,7474,7869,8408,8482,8829,8831,8851,8934,9037,9139,9423,9448,9529,9706,9723,9856,9860,10371,10498,10500,105…
GO_0014013	GO:REGULATION OF GLIOGENESIS	Molecular Pathways	103	FALSE	FALSE	116,274,430,443,650,706,1499,1600,1605,1745,1746,1814,1869,1956,1959,2119,2146,2147,2475,2670,3065,3066,3280,3398,3418,3553,3569,3572,3949,3976,4036,4049,4067,4099,4152,4192,4602,4613,4763,4771,4821,4825,4851,4916,5270,5309,5324,5501,5583,5584,5764,5803,5970,6009,6469,6497,6663,6664,6692,6833,7040,7097,7101,7124,7133,7161,7732,7852,8867,9241,9283,9572,9682,9921,10215,10419,11221,22891,22933,23376…
GO_0014065	GO:PHOSPHATIDYLINOSITOL 3-KINASE SIGNALING	Molecular Pathways	144	FALSE	TRUE	183,207,284,634,677,708,847,867,940,957,1411,1440,1634,1906,1950,1956,2064,2065,2066,2147,2149,2150,2247,2260,2268,2321,2322,2335,2492,2534,2625,2688,2852,3059,3082,3356,3357,3479,3480,3606,3630,3643,3667,3717,3791,3815,3952,4058,4150,4653,4734,4763,4824,4914,4915,4916,4919,4920,5008,5154,5155,5156,5159,5270,5286,5287,5288,5290,5291,5293,5294,5295,5296,5342,5343,5364,5467,5649,5728,5747,5777,5783…
GO_0014066	GO:REGULATION OF PHOSPHATIDYLINOSITOL 3-KINASE SIGNALING	Molecular Pathways	111	FALSE	FALSE	183,284,634,847,867,940,957,1411,1440,1634,1950,1956,2065,2066,2147,2149,2150,2247,2260,2268,2321,2322,2335,2492,2534,2688,2852,3059,3082,3479,3480,3606,3630,3643,3717,3791,3815,3952,4150,4653,4734,4824,4914,4915,4916,4919,4920,5008,5154,5155,5156,5159,5270,5342,5343,5364,5467,5649,5728,5747,5777,5783,5863,6352,6403,6662,6714,7010,7042,7124,7249,7291,7337,8394,8395,8678,9314,9368,10125,10456,1050…
GO_0014069	GO:POSTSYNAPTIC DENSITY	Molecular Pathways	330	FALSE	FALSE	88,102,107,114,118,119,120,134,135,152,375,408,409,476,491,538,575,613,659,664,747,775,815,832,1000,1020,1128,1136,1266,1410,1499,1500,1501,1600,1627,1630,1739,1740,1741,1742,1785,1813,1814,1821,1838,1855,1949,2035,2039,2043,2045,2059,2066,2171,2185,2332,2534,2596,2785,2852,2890,2891,2894,2895,2901,2902,2903,2904,2905,2906,2911,2913,2915,3188,3337,3631,3708,3750,3751,3752,3756,3836,4038,4067,4131…
GO_0014074	GO:RESPONSE TO PURINE-CONTAINING COMPOUND	Molecular Pathways	148	FALSE	TRUE	15,135,159,189,196,218,328,329,343,351,358,366,374,445,610,677,682,779,790,834,845,1036,1080,1261,1277,1373,1393,1609,1723,1789,1791,1811,1843,2039,2185,2230,2353,2354,2819,2889,2946,3065,3066,3157,3309,3329,3488,3709,3725,3753,3767,3784,3939,4435,4724,4830,5020,5023,5024,5025,5026,5027,5028,5029,5030,5031,5032,5105,5138,5139,5179,5187,5207,5294,5311,5313,5562,5724,5728,5743,5798,5906,5908,5970,5…
GO_0014706	GO:STRIATED MUSCLE TISSUE DEVELOPMENT	Molecular Pathways	384	FALSE	TRUE	34,58,70,88,89,90,148,183,186,387,406,409,467,596,607,650,652,653,655,657,668,688,811,844,857,858,859,861,891,905,983,998,1020,1063,1073,1134,1144,1301,1310,1385,1432,1482,1499,1525,1634,1655,1756,1827,1829,1832,1901,1906,1938,1948,1958,1959,2006,2010,2022,2033,2047,2066,2138,2139,2247,2248,2253,2263,2274,2280,2296,2303,2317,2353,2475,2539,2626,2627,2648,2660,2697,2702,2735,2817,2876,2931,3084,31…
GO_0014812	GO:MUSCLE CELL MIGRATION	Molecular Pathways	110	FALSE	FALSE	14,183,199,301,328,387,538,596,657,780,1398,1636,2254,2660,2768,2887,2950,3037,3479,3486,3488,3611,3673,3690,4035,4192,4193,4208,4303,4780,4856,5031,5054,5058,5154,5155,5159,5327,5328,5361,5467,5592,6093,6282,6352,6495,6608,6653,6714,7015,7060,7099,7168,7448,8013,8826,8829,8840,9270,9294,9353,9370,9510,9732,9759,10092,10221,10276,10631,10672,10891,25817,50507,51177,51804,54434,55742,55909,57175,6…
GO_0014896	GO:MUSCLE HYPERTROPHY	Molecular Pathways	104	FALSE	TRUE	142,148,183,186,488,493,817,859,1025,1535,1906,2146,2308,2475,2539,2626,2627,2660,2931,3066,3357,3479,3488,3572,3720,3952,4000,4088,4089,4205,4624,4625,4653,4851,4878,5025,5058,5152,5300,5465,5530,5578,5756,5997,5999,6093,6262,6416,6548,7074,7132,7133,7222,7273,7528,7919,8013,8048,8470,8557,8678,9150,9464,9472,9475,9682,9759,10038,10539,10611,11214,22876,23125,23493,27302,28999,29995,54206,57817,…
GO_0014897	GO:STRIATED MUSCLE HYPERTROPHY	Molecular Pathways	102	FALSE	FALSE	142,148,183,186,488,493,817,859,1025,1906,2146,2308,2475,2539,2626,2627,2931,3066,3357,3479,3488,3572,3720,3952,4000,4088,4089,4205,4624,4625,4653,4851,4878,5025,5058,5152,5300,5465,5530,5578,5756,5997,5999,6093,6262,6416,6548,7074,7132,7133,7222,7273,7528,7919,8013,8048,8470,8557,8678,9150,9464,9472,9475,9682,9759,10038,10539,10611,11214,22876,23125,23493,27302,28999,29995,54206,57817,84676,9052…
GO_0014902	GO:MYOTUBE DIFFERENTIATION	Molecular Pathways	117	FALSE	FALSE	58,89,552,575,577,596,607,627,688,824,858,859,928,963,975,1048,1432,1482,1760,1827,2475,2876,3479,3565,3566,3627,3756,3792,4208,4283,4323,4617,4618,4627,4654,4656,4773,4842,4851,4856,4868,5339,5530,5738,6261,6272,6469,6474,6495,6497,6608,6899,7471,7480,7494,8038,8538,8837,8912,9149,9456,9518,9734,9750,9759,9780,9794,10014,10211,10324,10938,11096,22953,23250,23646,26263,26509,30816,30846,50804,511…
GO_0015078	GO:PROTON TRANSMEMBRANE TRANSPORTER ACTIVITY	Molecular Pathways	130	FALSE	FALSE	291,292,479,495,496,498,506,509,513,514,515,516,517,518,521,522,523,525,526,527,528,529,533,534,535,539,1182,1183,1184,1327,1329,1337,1339,1340,1346,1349,1351,1355,1497,1528,1537,3954,4508,4509,4512,4513,4514,4519,4891,5002,5250,6548,6549,6550,6553,6556,6564,6565,6834,7384,7386,7388,8992,9114,9167,9197,9296,9377,9550,9551,10312,10476,10479,10632,23315,23530,23545,26503,27109,29796,50617,50651,511…
GO_0015079	GO:POTASSIUM ION TRANSMEMBRANE TRANSPORTER ACTIVITY	Molecular Pathways	155	FALSE	TRUE	358,476,477,478,479,480,481,483,495,496,610,2897,2898,2899,2900,2901,3736,3737,3738,3739,3741,3742,3743,3744,3745,3746,3747,3748,3749,3750,3751,3752,3753,3754,3755,3756,3757,3758,3759,3760,3761,3762,3763,3764,3765,3766,3767,3768,3769,3770,3772,3773,3775,3776,3777,3778,3779,3780,3781,3782,3783,3784,3785,3786,3787,3788,3790,5311,6548,6549,6550,6553,6557,6558,6559,6560,6616,6833,7881,8514,8645,9033,…
GO_0015081	GO:SODIUM ION TRANSMEMBRANE TRANSPORTER ACTIVITY	Molecular Pathways	152	FALSE	FALSE	40,41,357,476,477,478,479,480,481,483,495,610,2897,2898,2899,2900,2901,3775,5311,6323,6324,6326,6327,6328,6329,6330,6331,6332,6334,6335,6336,6337,6338,6339,6340,6505,6506,6507,6511,6512,6520,6523,6524,6526,6527,6528,6529,6530,6531,6532,6533,6534,6535,6536,6538,6539,6540,6543,6546,6547,6548,6549,6550,6553,6554,6555,6557,6558,6559,6561,6568,6569,6570,6571,6574,6575,6580,6581,7226,8273,8671,8884,891…
GO_0015085	GO:CALCIUM ION TRANSMEMBRANE TRANSPORTER ACTIVITY	Molecular Pathways	135	FALSE	TRUE	302,304,309,487,488,489,490,491,492,493,773,774,775,776,777,778,779,781,782,783,784,785,786,1020,1139,1268,2281,2823,2902,2903,2904,2905,2906,3351,3685,3708,3709,3710,3954,4308,4988,5025,5310,5311,5663,6261,6262,6263,6520,6543,6546,6547,7220,7222,7223,7224,7225,7226,7442,8065,8416,8911,8912,8913,8989,9033,9187,9254,9256,9629,9914,10343,10368,10369,22821,23413,24145,25769,26133,27032,27039,27091,2…
GO_0015103	GO:INORGANIC ANION TRANSMEMBRANE TRANSPORTER ACTIVITY	Molecular Pathways	152	FALSE	TRUE	363,368,439,1080,1179,1180,1181,1182,1183,1184,1185,1186,1187,1188,1192,1193,1244,1364,1468,1811,1836,2542,2554,2555,2556,2557,2558,2559,2560,2561,2562,2563,2564,2565,2566,2567,2568,2569,2570,2741,2742,2743,4363,5172,5348,5349,6505,6508,6509,6521,6522,6528,6529,6530,6531,6532,6557,6558,6559,6560,6561,6568,6570,6571,6580,6581,7416,7417,7419,7439,7809,8001,8402,8542,8671,8714,9016,9022,9213,9356,93…
GO_0015267	GO:CHANNEL ACTIVITY	Molecular Pathways	480	FALSE	TRUE	40,41,302,304,309,343,357,358,359,360,361,362,363,364,366,498,506,509,513,514,515,521,522,523,527,539,581,596,610,773,774,775,776,777,778,779,781,782,783,784,785,786,1020,1080,1134,1135,1136,1137,1138,1139,1140,1141,1142,1143,1144,1145,1146,1179,1180,1181,1182,1183,1184,1185,1186,1187,1188,1192,1193,1258,1259,1260,1261,1262,1268,1364,1536,2185,2281,2554,2555,2556,2557,2558,2559,2560,2561,2562,256…
GO_0015276	GO:LIGAND-GATED ION CHANNEL ACTIVITY	Molecular Pathways	143	FALSE	TRUE	40,41,309,357,358,610,1080,1134,1135,1136,1137,1138,1139,1140,1141,1142,1143,1144,1145,1146,1258,1259,1260,1261,1262,2185,2281,2554,2555,2556,2557,2558,2559,2560,2561,2562,2563,2564,2565,2566,2567,2568,2569,2570,2741,2742,2743,2890,2891,2892,2893,2894,2895,2897,2898,2899,2900,2901,2902,2903,2904,2905,2906,3359,3708,3709,3710,3744,3757,3758,3759,3760,3761,3762,3763,3764,3765,3766,3767,3768,3769,37…
GO_0015291	GO:SECONDARY ACTIVE TRANSMEMBRANE TRANSPORTER ACTIVITY	Molecular Pathways	240	FALSE	FALSE	291,292,293,478,1015,1182,1183,1184,1185,1186,1468,1497,1811,1836,2542,3954,4891,5002,5172,5250,6505,6506,6507,6508,6509,6510,6511,6512,6520,6521,6522,6523,6524,6526,6527,6528,6529,6530,6531,6532,6533,6534,6535,6536,6538,6539,6540,6543,6546,6547,6548,6549,6550,6553,6554,6555,6556,6557,6558,6559,6560,6561,6564,6565,6566,6567,6568,6569,6570,6571,6573,6574,6575,6576,6578,6579,6580,6581,6583,6584,803…
GO_0015293	GO:SYMPORTER ACTIVITY	Molecular Pathways	144	FALSE	TRUE	1497,4891,5002,5250,6505,6506,6507,6509,6510,6511,6512,6523,6524,6526,6527,6528,6529,6530,6531,6532,6533,6534,6535,6536,6538,6539,6540,6554,6555,6557,6558,6559,6560,6561,6564,6565,6566,6567,6568,6569,6570,6571,6574,6575,6580,6581,6583,6584,8273,8671,8884,9058,9120,9121,9122,9123,9152,9153,9154,9187,9194,9197,9497,9498,9962,9963,9990,10050,10246,10568,10723,10786,10991,11254,23516,23539,25769,2626…
GO_0015294	GO:SOLUTE:CATION SYMPORTER ACTIVITY	Molecular Pathways	104	FALSE	FALSE	1497,4891,5250,6505,6506,6507,6511,6512,6523,6524,6526,6527,6528,6529,6530,6531,6532,6533,6534,6535,6536,6538,6539,6540,6554,6555,6557,6558,6559,6560,6561,6564,6565,6568,6569,6570,6571,6574,6575,6580,6581,8273,8671,8884,9058,9152,9153,9154,9197,9497,9498,9962,9963,9990,10050,10246,10568,10723,10786,23516,26266,26503,50651,51151,51296,54407,54716,55117,56606,56996,57030,57210,57282,57468,57835,604…
GO_0015399	GO:PRIMARY ACTIVE TRANSMEMBRANE TRANSPORTER ACTIVITY	Molecular Pathways	181	FALSE	TRUE	19,20,21,22,24,215,225,368,476,477,478,479,480,481,483,487,488,489,490,491,492,493,495,496,506,523,526,527,528,529,534,538,540,1080,1185,1186,1244,1327,1329,1337,1339,1340,1346,1349,1351,1355,1528,1537,1811,1836,3764,3767,4363,4512,4513,4514,4519,4535,4536,4537,4538,4539,4540,4541,4694,4695,4696,4697,4698,4700,4701,4702,4704,4705,4707,4708,4709,4710,4711,4712,4713,4714,4715,4716,4717,4718,4719,47…
GO_0015631	GO:TUBULIN BINDING	Molecular Pathways	375	FALSE	TRUE	226,324,332,403,547,585,667,672,675,827,859,889,1062,1063,1069,1070,1266,1410,1605,1639,1641,1654,1759,1780,1785,1808,2009,2010,2242,2258,2332,2339,2534,2597,2620,2622,2697,2735,2801,3064,3796,3797,3798,3799,3800,3801,3832,3833,3834,3835,3925,4033,4067,4130,4131,4133,4134,4135,4137,4281,4599,4600,4692,4733,4741,4744,4830,4926,4968,4976,5048,5058,5071,5142,5195,5347,5423,5536,5621,5892,5997,6101,6…
GO_0015698	GO:INORGANIC ANION TRANSPORT	Molecular Pathways	180	FALSE	TRUE	363,368,439,706,766,846,1051,1080,1179,1180,1181,1182,1183,1184,1185,1186,1187,1188,1192,1193,1207,1244,1364,1408,1468,1811,1836,2475,2542,2554,2555,2556,2557,2558,2559,2560,2561,2562,2563,2564,2565,2566,2567,2568,2569,2570,2741,2742,2743,2915,3784,4363,5030,5031,5167,5172,5205,5243,5250,5348,5349,5593,5621,5724,6424,6505,6507,6508,6509,6521,6522,6528,6529,6556,6557,6558,6559,6560,6561,6568,6569,…
GO_0015711	GO:ORGANIC ANION TRANSPORT	Molecular Pathways	354	FALSE	TRUE	18,134,135,183,186,291,292,293,301,320,366,368,383,477,522,551,552,553,624,634,762,846,885,948,961,1066,1080,1109,1201,1244,1378,1468,1497,1579,1581,1636,1645,1811,1813,1814,1815,1836,1906,2030,2055,2348,2350,2352,2670,2697,2911,2912,2917,3351,3553,3688,3766,3952,3993,4036,4257,4363,4547,4828,4843,4889,4915,4923,5020,5025,5172,5205,5244,5319,5320,5321,5322,5562,5608,5660,5663,5825,5997,5999,6005,…
GO_0015718	GO:MONOCARBOXYLIC ACID TRANSPORT	Molecular Pathways	111	FALSE	FALSE	301,366,522,553,624,634,846,948,1066,1109,1244,1581,1636,1645,1813,1814,1815,1906,3553,3952,4828,4843,4923,5020,5025,5205,5244,5319,5320,5321,5322,5562,5608,5825,6535,6538,6539,6540,6554,6555,6566,6567,6578,6579,6581,6754,6850,8273,8398,8399,8431,8600,8647,8714,8792,8884,9120,9121,9122,9123,9194,9368,9390,9429,9536,10257,10599,10998,10999,11309,22925,23539,25874,26279,28232,28234,30814,50487,5064…
GO_0015748	GO:ORGANOPHOSPHATE ESTER TRANSPORT	Molecular Pathways	140	FALSE	FALSE	19,21,24,215,291,292,293,335,336,337,341,344,345,348,356,368,949,950,961,1071,1378,1622,2030,2538,2542,2697,2705,3783,3949,4363,4547,5027,5205,5243,5244,5306,5359,5360,5580,6342,6521,6573,7224,8399,9197,9600,9619,9854,9885,10057,10079,10087,10257,10347,10396,10478,10577,10650,10786,23120,23200,23250,23760,26154,26207,27166,29957,50636,51000,51012,51054,51228,51499,51761,54020,55113,55186,55754,56…
GO_0015749	GO:MONOSACCHARIDE TRANSMEMBRANE TRANSPORT	Molecular Pathways	116	FALSE	TRUE	207,208,673,718,1389,1432,1906,1909,2171,2688,2695,2719,2887,2931,3099,3479,3553,3630,3643,3667,3952,4205,4780,5167,5295,5319,5458,5467,5473,5579,5584,5741,5781,5906,6041,6248,6253,6272,6506,6513,6514,6515,6517,6518,6523,6524,6526,6527,6814,6927,7015,7124,7248,7525,8013,8218,8660,8682,9370,9481,9847,9962,9963,9965,10580,10776,10999,11132,11182,23433,23596,25999,26060,26291,28999,29988,50651,51422…
GO_0015833	GO:PEPTIDE TRANSPORT	Molecular Pathways	264	FALSE	TRUE	18,19,111,114,116,134,150,240,301,406,572,640,760,818,846,952,972,1015,1080,1113,1268,1374,1392,1393,1394,1803,1813,1906,1908,1946,1956,2029,2044,2182,2243,2244,2266,2281,2641,2645,2691,2692,2693,2695,2696,2697,2746,2752,2822,2850,2852,2864,2865,2867,2922,3033,3065,3077,3091,3123,3156,3170,3172,3358,3382,3458,3553,3557,3569,3625,3630,3651,3667,3670,3717,3741,3745,3767,3799,3814,3952,4035,4041,408…
GO_0015849	GO:ORGANIC ACID TRANSPORT	Molecular Pathways	303	FALSE	TRUE	18,123,134,135,183,186,207,208,215,225,301,320,348,366,383,477,522,551,552,553,624,634,788,885,948,1109,1201,1244,1374,1375,1376,1468,1497,1579,1581,1636,1645,1811,1813,1814,1815,1836,1906,2055,2058,2167,2168,2170,2171,2180,2181,2182,2348,2350,2352,2670,2697,2806,2911,2912,2917,3351,3553,3688,3766,3952,3993,4036,4363,4828,4889,4915,4923,4948,5020,5025,5172,5205,5243,5319,5320,5321,5322,5465,5467,…
GO_0015850	GO:ORGANIC HYDROXY COMPOUND TRANSPORT	Molecular Pathways	284	FALSE	FALSE	18,19,20,21,24,60,135,150,151,152,156,183,185,186,302,335,336,337,338,341,344,345,348,358,359,360,364,366,634,654,706,857,948,949,1056,1066,1071,1080,1109,1113,1133,1137,1141,1191,1244,1268,1392,1394,1581,1582,1588,1645,1812,1813,1814,1815,1861,1950,2587,2668,2693,2824,2865,2874,2912,3350,3351,3356,3690,3737,3745,3784,3931,3949,3952,3990,4035,4040,4061,4129,4481,4547,4602,4790,4792,4842,4864,4887…
GO_0015918	GO:STEROL TRANSPORT	Molecular Pathways	130	FALSE	TRUE	19,20,21,302,335,336,337,338,341,344,345,348,706,857,948,949,1056,1066,1071,1080,1191,1582,1645,1950,2874,3931,3949,3952,3990,4035,4040,4481,4547,4790,4792,4864,5007,5045,5244,5305,5360,5406,5444,5468,5727,6256,6342,6469,6646,6721,6770,7376,8399,8435,9066,9370,9388,9525,9619,9885,10062,10162,10347,10351,10577,10948,23411,23461,23673,23762,25987,26031,26119,26154,27183,29801,29881,51474,54209,5476…
GO_0015931	GO:NUCLEOBASE-CONTAINING COMPOUND TRANSPORT	Molecular Pathways	222	FALSE	TRUE	134,215,291,292,293,368,677,961,1069,1070,1378,1660,1984,2030,2332,2697,2705,2733,3087,3177,3178,3181,3267,3297,3800,4116,4600,4641,4686,4869,4904,4927,4928,5433,5901,5903,5976,6248,6311,6396,6426,6428,6432,6573,6741,6830,7048,7175,7248,7263,7355,7514,7538,7884,7919,8021,8086,8106,8480,8563,8570,8658,8737,8888,9153,9154,9197,9284,9444,9631,9688,9775,9793,9804,9818,9877,9883,9887,9908,9939,9961,99…
GO_0015934	GO:LARGE RIBOSOMAL SUBUNIT	Molecular Pathways	113	FALSE	FALSE	740,3396,4736,4869,6122,6123,6124,6125,6128,6129,6130,6132,6133,6134,6135,6136,6137,6138,6139,6141,6142,6143,6144,6146,6147,6150,6152,6154,6155,6156,6157,6158,6159,6160,6161,6164,6165,6166,6167,6168,6169,6170,6171,6173,6175,6176,6181,6182,7311,9045,9349,9513,9553,9801,10573,10884,11222,11224,23521,25873,26589,28977,28998,29074,29088,29093,51069,51073,51121,51253,51258,51263,51264,51318,51538,5164…
GO_0015980	GO:ENERGY DERIVATION BY OXIDATION OF ORGANIC COMPOUNDS	Molecular Pathways	318	FALSE	FALSE	34,37,48,50,89,155,158,178,205,207,208,215,387,402,498,506,509,513,514,515,521,522,538,539,637,664,847,863,891,983,1327,1329,1337,1339,1340,1345,1346,1347,1348,1349,1350,1351,1352,1355,1431,1537,1544,1716,1737,1738,1743,2110,2271,2395,2475,2538,2548,2629,2631,2632,2642,2645,2647,2673,2819,2820,2931,2932,2992,2997,2998,3091,3146,3416,3417,3418,3419,3420,3421,3454,3458,3479,3481,3565,3572,3588,3630…
GO_0016032	GO:VIRAL PROCESS	Molecular Pathways	415	FALSE	TRUE	103,104,156,185,290,325,348,551,553,558,596,598,636,682,684,821,857,858,904,905,920,940,941,942,949,950,972,975,983,998,1072,1104,1105,1234,1378,1380,1401,1487,1488,1508,1514,1525,1604,1605,1642,1654,1655,1656,1660,1803,1939,1948,1949,1956,1969,2033,2040,2060,2219,2332,2494,2530,2589,2621,2672,2838,2932,2934,2959,2993,3054,3065,3123,3249,3303,3304,3312,3326,3356,3383,3416,3428,3429,3434,3440,3456…
GO_0016042	GO:LIPID CATABOLIC PROCESS	Molecular Pathways	320	FALSE	TRUE	13,30,32,33,34,35,37,38,39,51,134,150,207,208,215,225,238,313,335,336,337,338,341,344,345,348,412,427,549,747,949,1019,1056,1066,1149,1208,1268,1373,1374,1375,1376,1381,1384,1544,1545,1576,1579,1581,1588,1591,1592,1593,1594,1632,1666,1891,1892,1962,2108,2109,2110,2166,2168,2475,2517,2581,2629,2639,2717,2760,2822,3028,3030,3032,3033,3073,3074,3290,3295,3417,3553,3630,3667,3712,3949,3952,3988,3990,…
GO_0016049	GO:CELL GROWTH	Molecular Pathways	482	FALSE	TRUE	25,91,94,102,148,183,185,186,207,214,348,351,387,393,551,552,596,604,623,627,634,659,684,694,734,780,817,859,952,978,984,998,1002,1020,1026,1027,1029,1031,1032,1154,1382,1399,1410,1457,1499,1535,1594,1627,1630,1654,1785,1808,1826,1839,1855,1906,1954,1956,1981,1982,2016,2017,2023,2045,2064,2100,2131,2137,2147,2185,2203,2258,2273,2335,2395,2475,2487,2539,2626,2658,2661,2664,2697,2786,2803,2810,2931…
GO_0016050	GO:VESICLE ORGANIZATION	Molecular Pathways	300	FALSE	FALSE	19,164,208,301,302,356,357,375,434,596,857,858,947,950,1130,1173,1182,1201,1385,1453,1742,1759,2054,2060,2149,2647,2773,2901,3257,3638,3799,4033,4218,4647,4935,5007,5048,5071,5119,5270,5289,5305,5322,5537,5552,5584,5798,5819,5861,5864,5872,5873,5990,6272,6281,6382,6385,6386,6396,6490,6504,6517,6616,6622,6691,6804,6809,6810,6811,6812,6843,6844,6845,6855,6857,6860,7110,7251,7306,7405,7879,8027,8291…
GO_0016051	GO:CARBOHYDRATE BIOSYNTHETIC PROCESS	Molecular Pathways	202	FALSE	FALSE	34,117,160,178,207,208,231,467,468,553,1196,1213,1407,1468,1609,1642,1950,2033,2131,2132,2185,2203,2475,2523,2524,2525,2526,2527,2528,2529,2530,2538,2539,2542,2632,2641,2645,2648,2683,2805,2819,2821,2852,2875,2931,2932,2992,2997,2998,3036,3037,3038,3269,3340,3479,3481,3612,3613,3630,3643,3667,3906,3952,3953,3973,4142,4247,4485,4790,4837,4923,5028,5031,5091,5105,5106,5155,5164,5167,5207,5224,5226,…
GO_0016052	GO:CARBOHYDRATE CATABOLIC PROCESS	Molecular Pathways	154	FALSE	FALSE	89,178,226,229,230,279,313,351,402,405,572,669,863,950,957,1118,1486,2023,2026,2027,2033,2203,2523,2524,2526,2527,2528,2529,2530,2538,2548,2582,2584,2592,2597,2645,2710,2712,2720,2760,2819,2820,2821,2931,2990,3074,3091,3098,3099,3101,3146,3356,3458,3479,3607,3630,3643,3692,3939,4041,4123,4126,4656,4668,4758,4759,4967,5027,5207,5208,5211,5213,5214,5223,5224,5226,5230,5232,5236,5261,5313,5315,5465,…
GO_0016053	GO:ORGANIC ACID BIOSYNTHETIC PROCESS	Molecular Pathways	316	FALSE	TRUE	18,31,32,33,37,47,189,215,216,220,225,239,240,241,242,246,247,301,335,337,341,344,345,435,440,445,493,551,552,570,586,587,634,635,672,790,873,875,972,1036,1066,1109,1201,1373,1491,1543,1544,1558,1559,1565,1571,1576,1579,1581,1582,1593,1719,1806,1906,1907,2171,2181,2194,2264,2571,2593,2628,2678,2679,2681,2686,2687,2695,2744,2746,2747,2752,2805,2806,2879,2944,2946,2948,2950,3028,3553,3638,3692,3948…
GO_0016054	GO:ORGANIC ACID CATABOLIC PROCESS	Molecular Pathways	240	FALSE	TRUE	18,30,32,33,34,35,36,37,38,39,51,189,191,207,208,215,225,275,383,384,443,493,549,587,593,594,642,875,883,1036,1056,1268,1374,1375,1376,1381,1384,1428,1579,1592,1610,1632,1666,1743,1757,1891,1892,1962,2108,2109,2110,2166,2168,2184,2475,2571,2572,2639,2653,2731,2744,2746,2747,2752,2805,2806,2875,2954,3028,3030,3032,3033,3034,3067,3081,3155,3176,3242,3295,3620,3667,3712,3952,4051,4143,4329,4357,4552…
GO_0016055	GO:WNT SIGNALING PATHWAY	Molecular Pathways	444	FALSE	TRUE	25,166,267,324,331,348,351,387,406,527,595,607,650,857,898,998,1000,1001,1277,1363,1432,1452,1453,1454,1455,1456,1457,1459,1460,1482,1499,1500,1501,1540,1601,1613,1642,1649,1654,1749,1813,1855,1856,1857,1896,1950,1951,1952,1956,1958,1990,2010,2011,2116,2131,2239,2247,2255,2262,2263,2300,2309,2348,2487,2535,2625,2719,2735,2737,2776,2869,2870,2887,2931,2932,3065,3087,3090,3484,3485,3487,3489,3516,3…
GO_0016064	GO:IMMUNOGLOBULIN MEDIATED IMMUNE RESPONSE	Molecular Pathways	207	FALSE	FALSE	325,567,602,604,695,708,710,712,713,714,715,716,717,718,720,721,722,725,727,729,730,731,732,733,735,930,939,940,958,959,972,975,1191,1235,1378,1379,1380,1401,1604,2067,2207,2208,2213,2302,2956,3108,3109,3111,3112,3113,3115,3117,3118,3119,3120,3122,3123,3125,3126,3127,3133,3263,3329,3426,3493,3494,3495,3497,3500,3501,3502,3503,3507,3514,3537,3538,3539,3542,3543,3558,3565,3566,3586,3598,3635,3665,3…
GO_0016072	GO:RRNA METABOLIC PROCESS	Molecular Pathways	236	FALSE	TRUE	705,1662,1736,2068,2091,2483,3669,3692,4137,4736,4809,4839,4931,5036,5303,5393,5394,5591,5822,6023,6041,6125,6129,6130,6135,6154,6155,6165,6194,6201,6202,6208,6209,6217,6218,6223,6227,6229,6230,6232,6234,6839,8568,8602,8780,8850,8886,9045,9092,9136,9188,9221,9277,9326,9724,9775,9790,9875,10171,10199,10200,10248,10360,10412,10436,10438,10521,10528,10556,10557,10595,10607,10775,10799,10813,10885,10…
GO_0016079	GO:SYNAPTIC VESICLE EXOCYTOSIS	Molecular Pathways	105	FALSE	FALSE	107,135,148,150,320,488,783,801,808,1020,1138,1268,1488,1813,1855,2054,2332,2901,2932,3351,3356,5023,5028,5030,5413,5579,5582,5663,5864,5868,5906,5908,6616,6622,6804,6809,6810,6812,6844,6853,6855,6857,6861,7476,8447,8448,8499,8541,8573,8618,8676,8773,8775,8867,9066,9342,9381,9498,9581,9699,9751,9783,9900,10059,10497,10675,10755,10814,10815,22871,22930,22999,23025,23396,23413,23513,23557,23621,260…
GO_0016125	GO:STEROL METABOLIC PROCESS	Molecular Pathways	152	FALSE	TRUE	19,33,37,47,319,335,336,337,338,348,351,847,949,1050,1056,1066,1071,1080,1544,1545,1559,1565,1576,1581,1582,1583,1584,1585,1588,1589,1592,1593,1595,1609,1717,1718,1727,2053,2055,2222,2224,2230,2232,2246,2330,2539,2629,2784,3069,3156,3157,3158,3422,3565,3638,3930,3931,3949,3952,3953,3988,3990,3991,4041,4047,4504,4597,4598,4779,4864,5444,5447,5467,5562,5563,6256,6307,6309,6609,6646,6647,6713,6718,6…
GO_0016197	GO:ENDOSOMAL TRANSPORT	Molecular Pathways	230	FALSE	FALSE	19,88,382,392,400,738,757,1130,1203,1213,1639,2060,2647,4218,4645,5071,5119,5870,5872,5987,6272,6293,6345,6453,6642,6643,6653,6811,7109,7260,7415,7454,7813,7840,7874,7879,8027,8218,8301,8411,8546,8674,8675,8677,8723,8724,8729,8766,8878,8934,8938,8943,9043,9146,9182,9185,9201,9230,9341,9367,9372,9495,9525,9527,9559,9581,9648,9727,9765,9779,9784,9827,9897,9905,9907,9912,10043,10059,10079,10123,1013…
GO_0016236	GO:MACROAUTOPHAGY	Molecular Pathways	291	FALSE	FALSE	141,154,207,291,292,488,523,525,526,527,528,529,533,534,535,550,664,665,801,823,826,836,1020,1201,1634,2081,2475,2597,2629,2773,3064,3091,3162,3565,3791,3920,3964,4077,4534,4734,4864,4943,5049,5071,5289,5290,5305,5563,5566,5595,5599,5663,5768,5861,5868,5899,6009,6048,6714,6829,6885,6901,7157,7248,7249,7251,7345,7405,7415,7416,7879,7957,8027,8100,8131,8396,8408,8517,8673,8678,8767,8851,8878,8897,8…
GO_0016241	GO:REGULATION OF MACROAUTOPHAGY	Molecular Pathways	141	FALSE	FALSE	154,207,291,292,523,525,526,527,528,529,533,534,535,664,665,823,826,836,1020,1201,1634,2081,2475,2597,2629,2773,3064,3091,3162,3565,3791,4534,4734,4864,4943,5049,5290,5305,5563,5566,5595,5599,5768,5899,6009,6829,6885,7157,7248,7249,7345,7405,7416,7957,8396,8408,8517,8678,8767,8851,8992,9114,9517,9531,9550,9554,9559,9637,9638,9711,10013,10133,10206,10241,10392,10558,10715,10919,11178,22930,23049,2…
GO_0016247	GO:CHANNEL REGULATOR ACTIVITY	Molecular Pathways	145	FALSE	TRUE	154,207,259,486,493,596,784,786,801,805,817,857,859,1080,1139,1739,1804,1815,2029,2256,2257,2258,2259,2281,2316,2669,2783,2822,2912,2913,3708,3753,3779,3787,3790,4734,4842,4852,4887,5318,5348,5349,5579,5590,5592,5652,5774,5921,6236,6248,6324,6327,6330,6446,6526,6640,6717,6786,6804,7137,7341,7442,7531,7533,7779,7809,7881,8417,8514,8673,9196,9368,9378,9379,9482,9992,10008,10060,10110,10142,10242,10…
GO_0016298	GO:LIPASE ACTIVITY	Molecular Pathways	129	FALSE	TRUE	13,624,747,846,1056,1066,1128,1131,1133,1230,1234,1909,2151,2166,2822,2923,3162,3988,3990,3991,4023,5168,5319,5320,5321,5322,5330,5331,5332,5333,5334,5335,5336,5337,5338,5406,5407,5408,5920,6352,6609,6610,7920,7941,8228,8398,8399,8513,8605,9388,9588,9651,10434,10908,11057,11145,11196,11313,11343,23007,23228,23236,23259,23646,23659,26090,26279,27293,29124,30814,50487,50640,51196,51365,51573,54979,…
GO_0016311	GO:DEPHOSPHORYLATION	Molecular Pathways	417	FALSE	TRUE	52,53,54,55,134,186,248,249,250,251,476,477,596,650,761,801,805,808,818,945,955,993,994,995,1003,1033,1133,1408,1460,1739,1813,1827,1843,1845,1846,1847,1848,1849,1850,2029,2053,2070,2138,2139,2140,2203,2280,2281,2475,2538,2629,2771,2822,2932,3064,3071,3326,3458,3476,3551,3612,3613,3628,3631,3632,3633,3635,3636,3672,3673,3717,3932,3958,4088,4208,4249,4534,4621,4624,4626,4659,4690,4907,4952,5159,52…
GO_0016323	GO:BASOLATERAL PLASMA MEMBRANE	Molecular Pathways	231	FALSE	FALSE	19,114,134,150,160,286,287,288,301,302,358,359,360,361,364,366,368,408,409,476,479,481,483,490,491,493,525,538,540,682,728,760,768,770,795,846,912,952,960,975,1000,1014,1015,1048,1131,1366,1499,1525,1605,1739,1740,1741,1832,1956,2030,2035,2054,2064,2065,2066,2319,2348,2683,2760,3177,3248,3326,3416,3675,3747,3761,3766,3773,3784,3949,3953,4025,4035,4072,4359,4363,4478,4547,4640,4642,4671,5028,5030,…
GO_0016324	GO:APICAL PLASMA MEMBRANE	Molecular Pathways	367	FALSE	FALSE	114,154,160,177,182,287,301,312,357,358,359,362,363,368,476,479,481,482,483,490,491,495,496,523,525,526,529,538,634,659,684,762,784,795,846,928,947,948,960,989,1000,1048,1080,1087,1244,1271,1364,1464,1508,1513,1514,1535,1579,1739,1800,1803,1811,1836,1956,2013,2028,2030,2060,2064,2151,2195,2335,2348,2694,2697,2760,2778,2779,2813,3249,3326,3485,3570,3705,3736,3741,3747,3753,3775,3776,3778,3784,3814…
GO_0016331	GO:MORPHOGENESIS OF EMBRYONIC EPITHELIUM	Molecular Pathways	147	FALSE	TRUE	25,133,220,367,585,652,653,655,836,1499,1855,1856,1857,2253,2255,2263,2348,2535,2625,2648,2668,2736,2909,2926,3091,3651,3714,3911,4036,4522,4524,4838,4976,5076,5100,5216,5566,5567,5727,5754,5898,5914,5916,5979,6046,6201,6385,6422,6423,6469,6491,6495,6497,6659,6662,6664,6692,6768,6788,6789,7020,7040,7041,7042,7189,7248,7249,7289,7291,7408,7424,7472,7474,7475,7477,7482,7484,7798,7849,7976,8323,8463…
GO_0016358	GO:DENDRITE DEVELOPMENT	Molecular Pathways	243	FALSE	TRUE	102,238,348,351,375,378,382,387,473,547,577,585,653,655,815,816,916,991,998,1020,1072,1136,1139,1141,1398,1399,1496,1501,1523,1600,1608,1627,1630,1742,1826,1855,1942,1952,1982,1996,2043,2047,2048,2049,2146,2182,2332,2475,2534,2931,2932,3066,3196,3251,3397,3558,3611,3688,3706,3918,4038,4076,4130,4131,4133,4135,4139,4168,4204,4205,4208,4734,4776,4891,4917,4976,5048,5062,5063,5530,5592,5597,5649,566…
GO_0016363	GO:NUCLEAR MATRIX	Molecular Pathways	111	FALSE	FALSE	240,641,790,862,1051,1063,1072,1073,1161,1460,1609,1788,1791,1822,2672,2692,3141,3181,3192,3856,4000,4001,4152,4221,4287,4602,4670,4841,4926,4968,5119,5371,5422,5580,5590,5687,5885,6002,6041,6304,6310,6314,6421,6678,6732,7011,7041,7157,7431,7528,7919,8089,8243,8328,8507,8520,8573,8607,9126,9360,9612,9782,9984,10178,10238,10250,10270,10274,10296,10409,10565,10580,10735,10856,11260,11331,22828,2288…
GO_0016482	GO:CYTOSOLIC TRANSPORT	Molecular Pathways	168	FALSE	FALSE	160,164,400,547,738,1066,1201,1203,1213,1601,1639,2013,2060,2316,2580,3798,3799,3916,4133,4478,4642,5071,5289,5305,5594,5595,5604,5605,5868,5870,5962,5987,6272,6293,6642,6643,6653,6714,6811,6860,7109,7260,7430,7805,7813,7874,7879,8218,8411,8499,8675,8677,8678,8724,8729,8898,8934,8938,9043,9066,9179,9341,9367,9482,9527,9559,9581,9648,9779,9827,9905,9980,10079,10097,10139,10228,10490,10652,10749,10…
GO_0016485	GO:PROTEIN PROCESSING	Molecular Pathways	225	FALSE	FALSE	101,102,142,331,350,354,444,572,578,715,745,824,831,834,835,836,837,840,841,861,922,1201,1203,1215,1311,1359,1361,1362,1363,1368,1369,1510,1511,1512,1514,1520,1522,1636,1718,1889,2023,2028,2152,2155,2158,2160,2161,2243,2244,2266,2395,2619,2678,2734,2737,2903,2934,3083,3240,3249,3250,3428,3549,3633,3792,3816,3817,3818,4102,4193,4241,4285,4311,4323,4325,4627,5045,5046,5054,5122,5125,5126,5230,5251,…
GO_0016525	GO:NEGATIVE REGULATION OF ANGIOGENESIS	Molecular Pathways	149	FALSE	FALSE	183,240,285,350,354,356,493,575,576,577,889,1284,1285,1386,1499,1634,1647,1870,1944,1969,2296,2658,2828,2969,3087,3135,3202,3273,3339,3627,4204,4303,4879,4881,5054,5140,5176,5196,5230,5291,5371,5468,5617,5764,5797,6093,6301,6558,6678,6772,6833,7010,7042,7057,7058,7060,7075,7122,7124,8838,9146,9314,9475,9510,9723,10253,10365,10769,11005,11061,11117,11126,22846,22905,23166,23213,23251,25817,26523,2…
GO_0016570	GO:HISTONE MODIFICATION	Molecular Pathways	463	FALSE	FALSE	86,187,322,408,472,546,604,648,672,675,817,890,891,983,1017,1020,1025,1111,1386,1387,1487,1499,1642,1643,1786,1789,1810,1911,2005,2033,2070,2091,2122,2138,2139,2140,2145,2146,2332,2624,2625,2641,2648,2672,2959,3006,3009,3054,3065,3066,3141,3275,3276,3299,3481,3553,3619,3622,3662,3670,3717,3720,3976,4000,4089,4204,4221,4297,4302,4485,4504,4524,4582,4591,4602,4654,4674,4837,4842,5079,5187,5245,5252…
GO_0016571	GO:HISTONE METHYLATION	Molecular Pathways	141	FALSE	TRUE	546,672,1387,1499,1786,1789,2091,2122,2145,2146,2625,2641,2672,3006,3009,3275,3276,3720,4000,4089,4204,4221,4297,4302,4524,4602,4837,5079,5252,5926,5929,6018,6419,6598,6830,6839,7403,7468,7469,7799,7936,8085,8473,8726,9070,9555,9646,9682,9739,9757,9869,9971,10157,10322,10419,10498,10664,10782,10919,11091,11105,11107,11108,11137,22823,22938,22976,23028,23067,23168,23411,23476,23512,26038,26053,260…
GO_0016573	GO:HISTONE ACETYLATION	Molecular Pathways	152	FALSE	FALSE	86,322,408,648,672,675,1111,1386,1387,1487,1810,2033,2624,2625,2648,2959,3054,3553,3662,3670,3976,4089,4204,4297,4582,4654,4674,4842,5187,5595,6418,6598,6622,6688,6871,6872,6879,6880,6881,6883,6885,7291,7703,7862,7994,8089,8202,8295,8464,8473,8520,8607,8648,8850,8861,8888,8986,9085,9252,9329,9426,9474,9575,9643,9678,9767,9862,9913,10269,10445,10474,10524,10626,10629,10664,10847,10856,10891,10902,…
GO_0016579	GO:PROTEIN DEUBIQUITINATION	Molecular Pathways	139	FALSE	TRUE	983,1540,2648,4287,5071,6314,6472,6737,6881,7128,7345,7347,7375,7398,7415,7874,8078,8237,8239,8287,8295,8314,8464,8665,8975,9097,9098,9099,9100,9101,9577,9733,9736,9825,9929,9958,9960,10010,10213,10318,10600,10617,10713,10868,10869,10987,11274,11315,23032,23172,23252,23326,23358,25862,27005,29086,29761,29997,51029,51035,51377,51633,51720,54532,54629,54726,54764,55031,55230,55432,55593,55611,55793…
GO_0016605	GO:PML BODY	Molecular Pathways	103	FALSE	FALSE	406,545,546,641,1025,1107,1613,1616,2000,2475,2872,3297,3646,3669,4034,4101,4149,4261,4361,4683,4778,5371,5598,5728,5888,5925,5987,6047,6049,6117,6118,6304,6497,6612,6613,6670,6672,6693,6934,7015,7156,7157,7181,7290,7329,7341,7704,7750,7874,7994,8554,8878,9063,9189,9641,9683,9994,10114,10210,10241,10409,10626,10636,10891,11073,11200,11262,11315,23001,23137,23411,23468,23515,26036,26287,26993,2725…
GO_0016607	GO:NUCLEAR SPECK	Molecular Pathways	412	FALSE	FALSE	190,322,328,367,468,535,580,627,665,988,995,997,1196,1198,1408,1432,1452,1609,1647,1665,1793,1859,2034,2057,2122,2334,2736,2737,2869,2908,2961,2966,2968,3014,3091,3192,3203,3299,3303,3304,3428,3550,3600,3603,3636,3651,3835,3984,4000,4116,4137,4152,4208,4223,4301,4303,4338,4488,4707,4776,4841,4869,4929,4968,5071,5073,5093,5275,5300,5324,5356,5411,5433,5458,5501,5511,5546,5562,5563,5566,5681,5894,5…
GO_0016614	GO:OXIDOREDUCTASE ACTIVITY, ACTING ON CH-OH GROUP OF DONORS	Molecular Pathways	136	FALSE	TRUE	124,125,126,127,128,130,131,218,224,231,622,873,874,1109,1487,1488,1593,1645,1646,1962,2194,2531,2539,2730,2819,2820,3028,3030,3032,3033,3156,3248,3283,3284,3290,3291,3292,3293,3294,3295,3417,3418,3419,3420,3421,3614,3615,3939,3945,3948,4051,4190,4191,4199,4200,5226,5959,6652,6697,6716,6718,7264,7358,7881,7923,8513,8514,8529,8574,8608,8630,8644,9196,9249,9380,9563,10170,10202,10257,10327,10873,10…
GO_0016616	GO:OXIDOREDUCTASE ACTIVITY, ACTING ON THE CH-OH GROUP OF DONORS, NAD OR NADP AS ACCEPTOR	Molecular Pathways	124	FALSE	FALSE	124,125,126,127,128,130,131,218,231,622,873,874,1109,1487,1488,1593,1645,1646,1962,2194,2531,2539,2730,2819,3028,3030,3032,3033,3156,3248,3283,3284,3290,3291,3292,3293,3294,3295,3417,3418,3419,3420,3421,3614,3615,3939,3945,3948,4190,4191,4199,4200,5226,5959,6652,6697,6716,6718,7264,7358,7881,7923,8514,8574,8608,8630,8644,9196,9249,9380,9563,10170,10202,10257,10327,10873,10901,11112,22949,22977,25…
GO_0016705	GO:OXIDOREDUCTASE ACTIVITY, ACTING ON PAIRED DONORS, WITH INCORPORATION OR REDUCTION OF MOLECULAR OXYGEN	Molecular Pathways	170	FALSE	TRUE	444,1109,1543,1544,1545,1548,1549,1551,1553,1555,1557,1558,1559,1562,1564,1565,1571,1572,1573,1576,1577,1579,1580,1581,1582,1583,1584,1585,1586,1588,1589,1591,1592,1593,1594,1595,1621,1645,1646,2326,2327,2328,2329,2330,3162,3163,3992,3995,4051,4842,4843,4846,5033,5034,5053,5066,5092,5253,5264,5351,5352,5447,5740,5742,5743,5927,6307,6309,6319,6713,6718,6916,7054,7166,7299,7306,7403,7404,8242,8284,…
GO_0016741	GO:TRANSFERASE ACTIVITY, TRANSFERRING ONE-CARBON GROUPS	Molecular Pathways	225	FALSE	TRUE	275,438,471,635,639,790,1312,1786,1787,1788,1789,2091,2122,2145,2146,2593,2618,2628,2653,3176,3275,3276,4234,4255,4297,4548,4837,4839,5009,5110,5409,5929,6419,6470,6472,6839,6894,7172,7298,7468,7799,8085,8623,8726,8731,9070,9718,9739,9757,9836,9869,10196,10322,10400,10419,10436,10498,10785,10840,10841,10919,11091,11105,11107,11108,11185,23067,23070,23378,23463,23512,23743,24140,25840,25895,25917,…
GO_0016746	GO:ACYLTRANSFERASE ACTIVITY	Molecular Pathways	250	FALSE	TRUE	9,10,15,30,38,39,47,211,212,570,675,1103,1374,1375,1376,1384,1386,1387,1431,1629,1737,1743,2033,2038,2162,2194,2648,2678,2679,2686,2687,2752,2959,3030,3032,3157,3158,3456,3931,4261,4836,5049,5050,5051,5321,5920,6296,6303,6342,6605,6646,6785,6871,6872,6880,6881,6901,7047,7051,7052,7053,7994,8050,8202,8260,8435,8443,8520,8605,8648,8694,8850,8877,8888,9027,9085,9227,9329,9333,9397,9426,9517,9575,958…
GO_0016747	GO:ACYLTRANSFERASE ACTIVITY, TRANSFERRING GROUPS OTHER THAN AMINO-ACYL GROUPS	Molecular Pathways	222	FALSE	FALSE	9,10,15,30,38,39,211,212,570,675,1103,1374,1375,1376,1384,1386,1387,1629,1737,1743,2033,2194,2648,2752,2959,3030,3032,3456,3931,4836,5049,5050,5051,5321,5920,6296,6303,6342,6605,6646,6785,6871,6872,6880,6881,6901,7052,7994,8202,8260,8435,8443,8520,8605,8648,8694,8850,8877,8888,9027,9085,9227,9329,9397,9426,9517,9575,9588,9862,9913,9926,10162,10249,10449,10474,10524,10554,10555,10558,10652,10715,1…
GO_0016757	GO:GLYCOSYLTRANSFERASE ACTIVITY	Molecular Pathways	270	FALSE	TRUE	28,142,143,178,353,417,419,420,1798,1890,2131,2132,2134,2135,2137,2523,2524,2525,2526,2527,2528,2529,2530,2583,2589,2590,2591,2629,2632,2650,2651,2681,2683,2992,2997,2998,3036,3037,3038,3073,3074,3251,3373,3703,3906,3955,4242,4245,4247,4248,4249,4507,4860,5277,5283,5471,5834,5836,5837,5986,6184,6185,6480,6482,6483,6484,6487,6489,7357,7363,7364,7365,7366,7367,7368,7372,7378,7903,8128,8473,8658,869…
GO_0016758	GO:HEXOSYLTRANSFERASE ACTIVITY	Molecular Pathways	197	FALSE	TRUE	28,178,1890,2131,2132,2134,2135,2137,2523,2524,2525,2526,2527,2528,2529,2530,2583,2589,2590,2591,2629,2632,2650,2651,2681,2683,2992,2997,2998,3036,3037,3038,3073,3074,3373,3703,3906,3955,4242,4245,4247,4248,4249,4507,5277,5283,5834,5836,5837,5986,6184,6185,7357,7363,7364,7366,7367,7368,8473,8693,8702,8703,8704,8705,8706,8707,8708,8813,8908,8985,9215,9245,9331,9334,9488,10195,10317,10331,10585,106…
GO_0016779	GO:NUCLEOTIDYLTRANSFERASE ACTIVITY	Molecular Pathways	132	FALSE	FALSE	25,661,1040,1736,1791,2272,2592,3735,4081,4938,4939,4940,5130,5422,5423,5424,5426,5427,5428,5429,5430,5431,5432,5433,5434,5435,5436,5437,5438,5439,5440,5441,5442,5557,5833,5980,6023,6675,7011,7012,7013,7014,7015,7360,8732,8760,8790,9060,9061,9412,9468,9477,9533,10243,10621,10622,10623,10714,10721,10728,10849,10914,11044,11128,11153,11164,11201,11232,23057,23318,25885,26015,27297,27304,27343,27434…
GO_0016791	GO:PHOSPHATASE ACTIVITY	Molecular Pathways	275	FALSE	TRUE	52,53,54,55,248,249,250,251,476,477,761,818,955,993,994,995,1033,1739,1843,1844,1845,1846,1847,1848,1849,1850,1852,2053,2070,2138,2139,2140,2203,2538,3612,3613,3628,3631,3632,3633,3635,3636,3932,4534,4621,4624,4626,4907,4952,5207,5208,5209,5210,5444,5446,5470,5475,5494,5495,5496,5499,5500,5501,5507,5509,5515,5516,5525,5528,5530,5531,5532,5533,5534,5536,5537,5723,5728,5770,5771,5774,5775,5777,5778…
GO_0016798	GO:HYDROLASE ACTIVITY, ACTING ON GLYCOSYL BONDS	Molecular Pathways	144	FALSE	FALSE	141,178,276,277,278,279,280,328,683,952,1118,1203,1486,2517,2519,2548,2581,2595,2629,2632,2717,2720,2760,2990,3073,3074,3373,3425,3554,3556,3938,4069,4121,4122,4123,4124,4125,4126,4350,4595,4615,4668,4669,4758,4759,4913,4968,5016,5111,6476,6609,6677,6996,7096,7097,7098,7099,7100,7374,7841,8372,8505,8692,8807,8808,8809,8930,8972,9173,9365,9695,10020,10333,10591,10724,10825,10855,10905,11141,11181,…
GO_0016810	GO:HYDROLASE ACTIVITY, ACTING ON CARBON-NITROGEN (BUT NOT PEPTIDE) BONDS	Molecular Pathways	125	FALSE	FALSE	49,95,100,103,104,105,175,270,271,272,339,354,383,384,427,443,471,686,790,847,978,1615,1635,1800,1807,2166,2272,2643,2744,3065,3066,3094,3340,4522,4817,7052,8509,8841,8875,8876,8993,9219,9398,9487,9582,9615,9734,9759,10013,10014,10247,10797,10930,11240,22933,23408,23409,23410,23411,23536,23564,23569,23576,26873,27163,27165,27350,29943,51005,51547,51548,51564,51702,51733,51816,54531,55093,55191,55…
GO_0016829	GO:LYASE ACTIVITY	Molecular Pathways	196	FALSE	FALSE	48,50,107,108,109,111,112,113,114,115,158,210,226,229,230,241,242,262,435,549,593,683,759,760,761,762,763,765,766,767,768,770,771,875,883,952,1491,1543,1544,1545,1586,1632,1644,1652,1892,1962,2023,2026,2027,2194,2235,2271,2547,2571,2572,2677,2731,2739,2762,2805,2948,2977,2982,2983,2984,2986,3000,3030,3032,3034,3052,3067,3146,3155,3295,3658,4056,4199,4200,4258,4259,4337,4597,4881,4882,4913,4953,49…
GO_0016853	GO:ISOMERASE ACTIVITY	Molecular Pathways	158	FALSE	FALSE	242,246,669,1080,1573,1632,1638,1652,1736,1891,1962,2280,2281,2286,2287,2288,2289,2582,2821,2923,2938,2954,3157,3283,3284,3295,3329,3422,3690,3705,4047,4282,4351,4594,4820,5034,5223,5224,5236,5238,5300,5303,5372,5373,5478,5479,5480,5481,5524,5730,5740,5768,5973,6120,6121,6683,6916,7150,7153,7155,7156,7167,7264,8560,8940,9049,9360,9536,9601,10007,10020,10026,10105,10130,10170,10450,10455,10465,106…
GO_0016874	GO:LIGASE ACTIVITY	Molecular Pathways	165	FALSE	FALSE	16,31,32,159,440,445,498,506,509,513,514,515,521,522,523,527,539,790,833,1373,1503,1615,2058,2180,2181,2182,2193,2356,2617,2618,2729,2730,2752,2937,3035,3141,3376,3735,3978,3980,3981,4141,4193,4508,4509,4522,4677,5091,5095,5096,5188,5198,5859,5917,6296,6301,6897,7317,7318,7345,7407,7453,7706,8565,8634,8801,8802,8803,8833,8883,8945,9039,9551,9654,10054,10055,10056,10352,10476,10533,10588,10606,106…
GO_0016887	GO:ATP HYDROLYSIS ACTIVITY	Molecular Pathways	272	FALSE	FALSE	21,24,215,225,439,476,477,478,479,480,487,488,489,490,491,492,493,495,509,538,540,546,547,641,1080,1105,1106,1107,1108,1653,1654,1655,1656,1659,1660,1662,1663,1665,1763,1861,1973,1974,2068,2071,2074,2963,3303,3304,3305,3306,3309,3310,3311,3312,3313,3320,3329,3508,3796,3797,3798,3799,3800,3833,3834,3835,4171,4172,4173,4174,4175,4176,4292,4343,4621,4622,4626,4643,4905,4931,5189,5190,5205,5217,5378,…
GO_0016922	GO:NUCLEAR RECEPTOR BINDING	Molecular Pathways	144	FALSE	FALSE	81,142,190,408,811,1051,1406,1407,1408,1488,1499,1616,1655,2033,2099,2114,2322,2521,2959,2965,3091,3159,3164,3275,3670,3727,4088,4654,4824,4929,5111,5468,5469,5481,5579,5585,5629,5915,5916,6049,6256,6597,6604,6605,6714,6772,6774,6777,6801,6867,6872,6879,6881,6882,6934,6943,7041,7110,7205,7376,7421,7533,8013,8202,8204,8284,8289,8431,8638,8648,8805,8856,8896,8928,9039,9113,9282,9320,9324,9325,9326,…
GO_0017015	GO:REGULATION OF TRANSFORMING GROWTH FACTOR BETA RECEPTOR SIGNALING PATHWAY	Molecular Pathways	128	FALSE	FALSE	650,753,857,858,859,1028,1030,1149,1387,1601,1785,2022,2033,2200,2201,2280,2348,2734,2805,3175,3303,3309,3326,3622,3675,4015,4052,4087,4088,4089,4091,4092,4221,4435,5170,5300,5465,5468,5494,5654,6386,6497,6498,6664,6794,6868,7040,7041,7043,7049,7057,7080,7157,7471,8425,9110,9113,9315,9480,9719,9839,10252,10253,10273,10370,10755,10816,11117,11171,22938,23089,23411,23592,23625,25805,26036,26524,271…
GO_0017038	GO:PROTEIN IMPORT	Molecular Pathways	206	FALSE	TRUE	183,186,207,284,347,348,602,652,754,868,948,983,999,1026,1191,1408,1432,1434,1871,1894,1994,2316,2646,2737,3059,3308,3312,3320,3326,3329,3458,3621,3717,3728,3836,3837,3838,3839,3840,3841,3842,3843,3920,3952,4000,4088,4321,4792,4851,4927,4928,5189,5190,5191,5192,5193,5194,5195,5295,5296,5371,5469,5514,5530,5534,5569,5580,5587,5594,5663,5743,5824,5828,5830,5901,5903,6396,6469,6608,6774,6850,7040,71…
GO_0017124	GO:SH3 DOMAIN BINDING	Molecular Pathways	130	FALSE	FALSE	25,102,392,395,842,867,868,916,1398,1535,1759,1785,1793,1795,1809,1815,1840,2060,2530,2697,2876,2885,2889,2901,3059,3611,3635,3636,4036,4067,4137,5063,5071,5359,5777,5782,5883,6450,6451,6452,6455,6654,6868,7159,7405,7408,7454,7456,8030,8038,8506,8631,8728,8751,8754,8831,8867,8871,9026,9047,9101,9232,9444,9467,9495,9564,9732,9829,9844,10006,10040,10152,10163,10278,10314,10656,10657,10744,10811,111…
GO_0017148	GO:NEGATIVE REGULATION OF TRANSLATION	Molecular Pathways	245	FALSE	FALSE	283,468,677,678,811,1153,1612,1613,1654,1656,1719,1965,1977,1978,1979,1981,2058,2332,2597,2886,3002,3184,3488,3609,3646,3658,3692,4076,4292,4343,4691,4848,4849,4904,5073,5393,5433,5436,5610,5813,5914,5936,5976,5997,6093,6188,6470,6472,6726,6774,7072,7175,7248,7298,7538,7832,8087,8507,8570,8637,9125,9337,9451,9470,9475,9513,9698,9775,9924,10140,10236,10247,10394,10399,10492,10642,10643,10644,10658…
GO_0017157	GO:REGULATION OF EXOCYTOSIS	Molecular Pathways	202	FALSE	TRUE	107,135,148,150,164,301,320,375,488,537,634,640,783,801,808,1020,1080,1138,1268,1731,1813,1855,2150,2213,2241,2242,2243,2244,2266,2268,2294,2332,2624,2771,2932,3071,3134,3162,3351,3356,3458,3565,3566,3596,3598,3684,3689,3745,3822,3916,3965,4067,4218,4735,4851,4878,4905,5023,5028,5030,5071,5170,5413,5414,5579,5582,5724,5864,5865,5868,5872,5873,5874,5880,5898,5906,5908,5978,6248,6382,6385,6386,6622…
[truncated: 1,845 more rows]

## Sheet: S2_number_of_association_at5%FD
Table S2. Number of significant gene set associations at Benjamini Hochberg FDR <5%
Table contains number of associations to the 6 disorders stratified by CNV type, ancestry, and gene set category.
condition	dosage	geneset category	ancestry	set	association_count
SCZ	DUP	geneset_go	ALL	full analysis	279
[truncated: 48 more rows]

## Sheet: S3_metaanalysis_geneset_result
Table S3. Meta-analysis gene set summary statistics
[truncated: 190,442 more rows]

[truncated: 11 more sheets: S4_molecular_pathway_clusters, S5_metaanalysis_gocluster_resul, S6_correlation_gene_sa_axis, S7_gene_sa_axis_correlation, S8_stratified_geneset_summstats, S9_full_model_and_interaction_t, S10_main_effect_and_interaction, S11_diagnosis_dosage_correlatio, S12_diagnosis_correlation, S13_factor_loadings, S14_factor_scores]
